# Supplementary material for: Gene Fusions Derived by Transcriptional Readthrough are Driven by Segmental Duplication in Human
Source: Genome Biol Evol. 2019 Aug 10;11(9):2678–90. doi: 10.1093/gbe/evz163 (PMC6764479; doi:10.1093/gbe/evz163)
Supplement: evz163_Supplementary_Data [file evz163_supplementary_data.zip]

Archive with 6 entries (6 files):
- McCartneyetal_Supplementary_Information_June_2019.docx
- Supplementary_File_1.xlsx
- Supplementary_File_2.xlsx
- Supplementary_File_3.xlsx
- Supplementary_File_4.xlsx
- Supplementary_File_5.xls
