# Supplementary material for: Gene Fusions Derived by Transcriptional Readthrough are Driven by Segmental Duplication in Human
Source: Genome Biol Evol. 2019 Aug 10;11(9):2678–90. doi: 10.1093/gbe/evz163 (PMC6764479; doi:10.1093/gbe/evz163)
Supplement: evz163_Supplementary_Data [file evz163_supplementary_data.zip › Supplementary_File_1.xlsx]

## Sheet: Table1_ChimpMF
Chimp MosaicFinder Results
Family number 0	Fusion gene
Family number 1	Parent gene 1
Family number 2	Parent gene 2
Chimp MosaicFinder Results Detected at an 80% Percentage Identity Threshold.
gene_id	fusion_event	family_number	start_med_align1	end_med_align1	start_med_align2	end_med_align2	break_point
ENSPTRG00000022897|ENSPTRT00000037475	0	0	158	357	703	1077	530
ENSPTRG00000003159|ENSPTRT00000006054	0	0	68	270	381	752	325
ENSPTRG00000024298|ENSPTRT00000045857	0	0	164	357	703	1076	530
ENSPTRG00000024151|ENSPTRT00000042433	0	1
ENSPTRG00000022971|ENSPTRT00000042301	0	1
ENSPTRG00000020218|ENSPTRT00000025720	0	1
ENSPTRG00000012454|ENSPTRT00000050738	0	1
ENSPTRG00000006815|ENSPTRT00000012579	0	1
ENSPTRG00000009762|ENSPTRT00000017936	0	2
ENSPTRG00000002086|ENSPTRT00000003824	0	2
ENSPTRG00000006890|ENSPTRT00000012711	0	2
ENSPTRG00000018890|ENSPTRT00000066712	0	2
ENSPTRG00000008624|ENSPTRT00000062328	1	0	483	709	1	152	317
ENSPTRG00000009483|ENSPTRT00000017384	1	1
ENSPTRG00000034386|ENSPTRT00000066233	1	2
ENSPTRG00000008852|ENSPTRT00000015910	1	2
ENSPTRG00000042164|ENSPTRT00000067121	1	2
ENSPTRG00000040777|ENSPTRT00000017416	1	2
ENSPTRG00000008885|ENSPTRT00000016309	1	2
ENSPTRG00000024218|ENSPTRT00000017417	1	2
ENSPTRG00000042113|ENSPTRT00000074671	1	2
ENSPTRG00000012066|ENSPTRT00000022442	2	0	51	81	62	90	71
ENSPTRG00000024302|ENSPTRT00000048296	2	1
ENSPTRG00000022611|ENSPTRT00000046459	2	2
ENSPTRG00000028525|ENSPTRT00000035756	3	0	1	84	74	185	79
ENSPTRG00000019306|ENSPTRT00000035720	3	1
ENSPTRG00000019323|ENSPTRT00000035755	3	2
ENSPTRG00000020751|ENSPTRT00000038400	4	0	1	44	67	183	55
ENSPTRG00000041725|ENSPTRT00000075988	4	1
ENSPTRG00000032572|ENSPTRT00000062340	4	2
Chimp MosaicFinder Results Detected at an 90% Percentage Identity Threshold.
gene_id	fusion_event	family_number	start_med_align1	end_med_align1	start_med_align2	end_med_align2	break_point
ENSPTRG00000008624|ENSPTRT00000062328	0	0	457	654	1	151	304
ENSPTRG00000009483|ENSPTRT00000017384	0	1
ENSPTRG00000034386|ENSPTRT00000066233	0	2
ENSPTRG00000008852|ENSPTRT00000015910	0	2
ENSPTRG00000024218|ENSPTRT00000017417	0	2
ENSPTRG00000028525|ENSPTRT00000035756	1	0	1	84	74	185	79
ENSPTRG00000019306|ENSPTRT00000035720	1	1
ENSPTRG00000019323|ENSPTRT00000035755	1	2
Chimp MosaicFinder Results Detected at an 70% Percentage Identity Threshold.
gene_id	fusion_event	family_number	start_med_align1	end_med_align1	start_med_align2	end_med_align2	break_point
ENSPTRG00000000125|ENSPTRT00000000277	0	0	25	135	1	40	32
ENSPTRG00000039811|ENSPTRT00000073839	0	1
ENSPTRG00000011096|ENSPTRT00000020630	0	2
ENSPTRG00000021484|ENSPTRT00000056122	0	0	67	105	106	278	105
ENSPTRG00000039811|ENSPTRT00000073839	0	1
ENSPTRG00000029463|ENSPTRT00000056954	0	1
ENSPTRG00000030953|ENSPTRT00000059838	0	1
ENSPTRG00000042365|ENSPTRT00000075557	0	1
ENSPTRG00000034548|ENSPTRT00000065782	0	1
ENSPTRG00000001261|ENSPTRT00000002337	0	1
ENSPTRG00000018165|ENSPTRT00000033587	0	1
ENSPTRG00000004222|ENSPTRT00000007873	0	1
ENSPTRG00000039826|ENSPTRT00000073494	0	1
ENSPTRG00000029128|ENSPTRT00000056305	0	1
ENSPTRG00000007736|ENSPTRT00000014259	0	1
ENSPTRG00000017691|ENSPTRT00000032695	0	1
ENSPTRG00000000125|ENSPTRT00000000277	0	1
ENSPTRG00000005184|ENSPTRT00000058688	0	1
ENSPTRG00000009820|ENSPTRT00000066430	0	1
ENSPTRG00000013360|ENSPTRT00000024815	0	1
ENSPTRG00000022489|ENSPTRT00000067014	0	1
ENSPTRG00000001621|ENSPTRT00000002951	0	2
ENSPTRG00000029128|ENSPTRT00000056305	1	0	15	67	62	101	64
ENSPTRG00000039811|ENSPTRT00000073839	1	1
ENSPTRG00000020310|ENSPTRT00000037615	1	2
ENSPTRG00000023243|ENSPTRT00000048150	1	2
ENSPTRG00000041469|ENSPTRT00000075118	1	2
ENSPTRG00000029128|ENSPTRT00000056305	1	0	25	64	62	101	63
ENSPTRG00000030953|ENSPTRT00000059838	1	1
ENSPTRG00000042365|ENSPTRT00000075557	1	1
ENSPTRG00000034548|ENSPTRT00000065782	1	1
ENSPTRG00000021484|ENSPTRT00000056122	1	1
ENSPTRG00000001261|ENSPTRT00000002337	1	1
ENSPTRG00000018165|ENSPTRT00000033587	1	1
ENSPTRG00000004222|ENSPTRT00000007873	1	1
ENSPTRG00000039826|ENSPTRT00000073494	1	1
ENSPTRG00000007736|ENSPTRT00000014259	1	1
ENSPTRG00000017691|ENSPTRT00000032695	1	1
ENSPTRG00000000125|ENSPTRT00000000277	1	1
ENSPTRG00000005184|ENSPTRT00000058688	1	1
ENSPTRG00000009820|ENSPTRT00000066430	1	1
ENSPTRG00000013360|ENSPTRT00000024815	1	1
ENSPTRG00000022489|ENSPTRT00000067014	1	1
ENSPTRG00000020310|ENSPTRT00000037615	1	2
ENSPTRG00000023243|ENSPTRT00000048150	1	2
ENSPTRG00000041469|ENSPTRT00000075118	1	2
ENSPTRG00000011096|ENSPTRT00000020630	2	0	314	573	1	40	177
ENSPTRG00000039811|ENSPTRT00000073839	2	1
ENSPTRG00000018165|ENSPTRT00000033587	2	2
ENSPTRG00000000125|ENSPTRT00000000277	2	2
ENSPTRG00000011096|ENSPTRT00000020630	2	0	245	649	1	40	142
ENSPTRG00000011420|ENSPTRT00000021259	2	1
ENSPTRG00000023313|ENSPTRT00000029493	2	1
ENSPTRG00000011228|ENSPTRT00000041974	2	1
ENSPTRG00000023216|ENSPTRT00000004025	2	1
ENSPTRG00000002194|ENSPTRT00000067800	2	1
ENSPTRG00000024169|ENSPTRT00000050691	2	1
ENSPTRG00000011536|ENSPTRT00000021499	2	1
ENSPTRG00000034181|ENSPTRT00000073982	2	1
ENSPTRG00000033715|ENSPTRT00000064651	2	1
ENSPTRG00000011412|ENSPTRT00000021235	2	1
ENSPTRG00000011410|ENSPTRT00000021233	2	1
ENSPTRG00000028900|ENSPTRT00000064587	2	1
ENSPTRG00000023362|ENSPTRT00000035558	2	1
ENSPTRG00000011427|ENSPTRT00000029478	2	1
ENSPTRG00000023813|ENSPTRT00000019881	2	1
ENSPTRG00000034526|ENSPTRT00000065684	2	1
ENSPTRG00000011413|ENSPTRT00000021237	2	1
ENSPTRG00000010773|ENSPTRT00000066784	2	1
ENSPTRG00000031301|ENSPTRT00000042593	2	1
ENSPTRG00000033732|ENSPTRT00000019868	2	1
ENSPTRG00000028585|ENSPTRT00000044625	2	1
ENSPTRG00000010758|ENSPTRT00000019938	2	1
ENSPTRG00000022567|ENSPTRT00000049615	2	1
ENSPTRG00000028575|ENSPTRT00000019930	2	1
ENSPTRG00000010765|ENSPTRT00000019899	2	1
ENSPTRG00000023170|ENSPTRT00000019891	2	1
ENSPTRG00000010770|ENSPTRT00000066076	2	1
ENSPTRG00000029065|ENSPTRT00000019844	2	1
ENSPTRG00000029064|ENSPTRT00000068145	2	1
ENSPTRG00000010760|ENSPTRT00000019858	2	1
ENSPTRG00000034264|ENSPTRT00000025718	2	1
ENSPTRG00000019235|ENSPTRT00000035562	2	1
ENSPTRG00000019216|ENSPTRT00000056188	2	1
ENSPTRG00000029066|ENSPTRT00000051006	2	1
ENSPTRG00000010763|ENSPTRT00000019883	2	1
ENSPTRG00000023657|ENSPTRT00000035512	2	1
ENSPTRG00000010752|ENSPTRT00000066822	2	1
ENSPTRG00000022653|ENSPTRT00000035553	2	1
ENSPTRG00000024291|ENSPTRT00000035510	2	1
ENSPTRG00000028903|ENSPTRT00000019902	2	1
ENSPTRG00000029372|ENSPTRT00000074115	2	1
ENSPTRG00000019240|ENSPTRT00000019922	2	1
ENSPTRG00000010768|ENSPTRT00000049692	2	1
ENSPTRG00000010753|ENSPTRT00000035515	2	1
ENSPTRG00000040518|ENSPTRT00000056189	2	1
ENSPTRG00000039072|ENSPTRT00000075503	2	1
ENSPTRG00000008053|ENSPTRT00000014858	2	1
ENSPTRG00000024054|ENSPTRT00000048967	2	1
ENSPTRG00000029491|ENSPTRT00000056992	2	1
ENSPTRG00000017613|ENSPTRT00000032566	2	1
ENSPTRG00000014821|ENSPTRT00000027713	2	1
ENSPTRG00000010900|ENSPTRT00000020187	2	1
ENSPTRG00000005652|ENSPTRT00000065676	2	1
ENSPTRG00000005662|ENSPTRT00000021204	2	1
ENSPTRG00000010898|ENSPTRT00000020185	2	1
ENSPTRG00000011398|ENSPTRT00000055904	2	1
ENSPTRG00000042517|ENSPTRT00000074442	2	1
ENSPTRG00000029031|ENSPTRT00000020023	2	1
ENSPTRG00000024357|ENSPTRT00000042718	2	1
ENSPTRG00000010772|ENSPTRT00000019829	2	1
ENSPTRG00000024138|ENSPTRT00000047316	2	1
ENSPTRG00000011097|ENSPTRT00000020631	2	1
ENSPTRG00000040669|ENSPTRT00000074567	2	1
ENSPTRG00000011539|ENSPTRT00000021512	2	1
ENSPTRG00000010822|ENSPTRT00000020037	2	1
ENSPTRG00000023960|ENSPTRT00000050174	2	1
ENSPTRG00000010432|ENSPTRT00000019175	2	1
ENSPTRG00000010516|ENSPTRT00000019383	2	1
ENSPTRG00000004632|ENSPTRT00000008557	2	1
ENSPTRG00000010519|ENSPTRT00000019409	2	1
ENSPTRG00000010515|ENSPTRT00000019375	2	1
ENSPTRG00000023439|ENSPTRT00000048846	2	1
ENSPTRG00000011113|ENSPTRT00000049473	2	1
ENSPTRG00000010248|ENSPTRT00000074544	2	1
ENSPTRG00000011112|ENSPTRT00000065793	2	1
ENSPTRG00000010385|ENSPTRT00000019085	2	1
ENSPTRG00000010443|ENSPTRT00000019195	2	1
ENSPTRG00000011428|ENSPTRT00000021236	2	1
ENSPTRG00000019214|ENSPTRT00000046909	2	1
ENSPTRG00000010757|ENSPTRT00000035516	2	1
ENSPTRG00000041955|ENSPTRT00000074607	2	1
ENSPTRG00000040970|ENSPTRT00000048342	2	1
ENSPTRG00000019222|ENSPTRT00000035536	2	1
ENSPTRG00000033863|ENSPTRT00000063864	2	1
ENSPTRG00000010988|ENSPTRT00000047680	2	1
ENSPTRG00000022702|ENSPTRT00000056078	2	1
ENSPTRG00000010912|ENSPTRT00000020220	2	1
ENSPTRG00000010893|ENSPTRT00000020179	2	1
ENSPTRG00000010894|ENSPTRT00000020180	2	1
ENSPTRG00000010914|ENSPTRT00000035544	2	1
ENSPTRG00000019202|ENSPTRT00000035491	2	1
ENSPTRG00000034499|ENSPTRT00000066570	2	1
ENSPTRG00000010913|ENSPTRT00000020221	2	1
ENSPTRG00000023083|ENSPTRT00000021250	2	1
ENSPTRG00000023486|ENSPTRT00000043583	2	1
ENSPTRG00000011418|ENSPTRT00000021255	2	1
ENSPTRG00000011409|ENSPTRT00000021232	2	1
ENSPTRG00000011417|ENSPTRT00000067784	2	1
ENSPTRG00000009893|ENSPTRT00000018170	2	1
ENSPTRG00000039448|ENSPTRT00000074275	2	1
ENSPTRG00000024143|ENSPTRT00000038288	2	1
ENSPTRG00000014149|ENSPTRT00000026435	2	1
ENSPTRG00000002057|ENSPTRT00000003767	2	1
ENSPTRG00000029073|ENSPTRT00000056191	2	1
ENSPTRG00000041085|ENSPTRT00000045111	2	1
ENSPTRG00000010755|ENSPTRT00000019848	2	1
ENSPTRG00000029074|ENSPTRT00000048502	2	1
ENSPTRG00000022298|ENSPTRT00000041595	2	1
ENSPTRG00000031299|ENSPTRT00000029487	2	1
ENSPTRG00000040484|ENSPTRT00000073274	2	1
ENSPTRG00000010245|ENSPTRT00000018814	2	1
ENSPTRG00000039931|ENSPTRT00000075814	2	1
ENSPTRG00000022655|ENSPTRT00000021219	2	1
ENSPTRG00000023948|ENSPTRT00000019864	2	1
ENSPTRG00000024349|ENSPTRT00000016232	2	1
ENSPTRG00000023143|ENSPTRT00000047043	2	1
ENSPTRG00000010903|ENSPTRT00000044194	2	1
ENSPTRG00000033786|ENSPTRT00000065990	2	1
ENSPTRG00000010909|ENSPTRT00000020215	2	1
ENSPTRG00000022937|ENSPTRT00000019908	2	1
ENSPTRG00000017611|ENSPTRT00000032560	2	1
ENSPTRG00000010987|ENSPTRT00000020367	2	1
ENSPTRG00000021200|ENSPTRT00000039206	2	1
ENSPTRG00000023421|ENSPTRT00000021516	2	1
ENSPTRG00000011557|ENSPTRT00000021538	2	1
ENSPTRG00000011558|ENSPTRT00000021549	2	1
ENSPTRG00000028873|ENSPTRT00000019872	2	1
ENSPTRG00000010908|ENSPTRT00000020214	2	1
ENSPTRG00000017609|ENSPTRT00000032556	2	1
ENSPTRG00000017606|ENSPTRT00000032550	2	1
ENSPTRG00000017426|ENSPTRT00000032231	2	1
ENSPTRG00000008354|ENSPTRT00000001131	2	1
ENSPTRG00000011565|ENSPTRT00000021561	2	1
ENSPTRG00000039130|ENSPTRT00000021607	2	1
ENSPTRG00000011594|ENSPTRT00000021606	2	1
ENSPTRG00000011562|ENSPTRT00000021555	2	1
ENSPTRG00000011593|ENSPTRT00000021604	2	1
ENSPTRG00000011567|ENSPTRT00000021563	2	1
ENSPTRG00000022929|ENSPTRT00000048604	2	1
ENSPTRG00000028866|ENSPTRT00000055879	2	1
ENSPTRG00000011577|ENSPTRT00000021585	2	1
ENSPTRG00000024292|ENSPTRT00000047934	2	1
ENSPTRG00000011561|ENSPTRT00000021554	2	1
ENSPTRG00000003309|ENSPTRT00000006278	2	1
ENSPTRG00000039144|ENSPTRT00000074073	2	1
ENSPTRG00000010523|ENSPTRT00000019417	2	1
ENSPTRG00000010447|ENSPTRT00000019201	2	1
ENSPTRG00000029120|ENSPTRT00000019392	2	1
ENSPTRG00000010442|ENSPTRT00000019189	2	1
ENSPTRG00000018165|ENSPTRT00000033587	2	2
ENSPTRG00000000125|ENSPTRT00000000277	2	2
ENSPTRG00000010752|ENSPTRT00000066822	3	0	266	559	645	674	602
ENSPTRG00000039811|ENSPTRT00000073839	3	1
ENSPTRG00000000208|ENSPTRT00000000441	3	2
ENSPTRG00000010752|ENSPTRT00000066822	3	0	192	616	645	674	630
ENSPTRG00000011420|ENSPTRT00000021259	3	1
ENSPTRG00000011096|ENSPTRT00000020630	3	1
ENSPTRG00000023313|ENSPTRT00000029493	3	1
ENSPTRG00000011228|ENSPTRT00000041974	3	1
ENSPTRG00000023216|ENSPTRT00000004025	3	1
ENSPTRG00000002194|ENSPTRT00000067800	3	1
ENSPTRG00000024169|ENSPTRT00000050691	3	1
ENSPTRG00000011536|ENSPTRT00000021499	3	1
ENSPTRG00000034181|ENSPTRT00000073982	3	1
ENSPTRG00000033715|ENSPTRT00000064651	3	1
ENSPTRG00000011412|ENSPTRT00000021235	3	1
ENSPTRG00000011410|ENSPTRT00000021233	3	1
ENSPTRG00000028900|ENSPTRT00000064587	3	1
ENSPTRG00000023362|ENSPTRT00000035558	3	1
ENSPTRG00000011427|ENSPTRT00000029478	3	1
ENSPTRG00000023813|ENSPTRT00000019881	3	1
ENSPTRG00000034526|ENSPTRT00000065684	3	1
ENSPTRG00000011413|ENSPTRT00000021237	3	1
ENSPTRG00000010773|ENSPTRT00000066784	3	1
ENSPTRG00000031301|ENSPTRT00000042593	3	1
ENSPTRG00000033732|ENSPTRT00000019868	3	1
ENSPTRG00000028585|ENSPTRT00000044625	3	1
ENSPTRG00000010758|ENSPTRT00000019938	3	1
ENSPTRG00000022567|ENSPTRT00000049615	3	1
ENSPTRG00000028575|ENSPTRT00000019930	3	1
ENSPTRG00000010765|ENSPTRT00000019899	3	1
ENSPTRG00000023170|ENSPTRT00000019891	3	1
ENSPTRG00000010770|ENSPTRT00000066076	3	1
ENSPTRG00000029065|ENSPTRT00000019844	3	1
ENSPTRG00000029064|ENSPTRT00000068145	3	1
ENSPTRG00000010760|ENSPTRT00000019858	3	1
ENSPTRG00000034264|ENSPTRT00000025718	3	1
ENSPTRG00000019235|ENSPTRT00000035562	3	1
ENSPTRG00000019216|ENSPTRT00000056188	3	1
ENSPTRG00000029066|ENSPTRT00000051006	3	1
ENSPTRG00000010763|ENSPTRT00000019883	3	1
ENSPTRG00000023657|ENSPTRT00000035512	3	1
ENSPTRG00000022653|ENSPTRT00000035553	3	1
ENSPTRG00000024291|ENSPTRT00000035510	3	1
ENSPTRG00000028903|ENSPTRT00000019902	3	1
ENSPTRG00000029372|ENSPTRT00000074115	3	1
ENSPTRG00000019240|ENSPTRT00000019922	3	1
ENSPTRG00000010768|ENSPTRT00000049692	3	1
ENSPTRG00000010753|ENSPTRT00000035515	3	1
ENSPTRG00000040518|ENSPTRT00000056189	3	1
ENSPTRG00000039072|ENSPTRT00000075503	3	1
ENSPTRG00000008053|ENSPTRT00000014858	3	1
ENSPTRG00000024054|ENSPTRT00000048967	3	1
ENSPTRG00000029491|ENSPTRT00000056992	3	1
ENSPTRG00000017613|ENSPTRT00000032566	3	1
ENSPTRG00000014821|ENSPTRT00000027713	3	1
ENSPTRG00000010900|ENSPTRT00000020187	3	1
ENSPTRG00000005652|ENSPTRT00000065676	3	1
ENSPTRG00000005662|ENSPTRT00000021204	3	1
ENSPTRG00000010898|ENSPTRT00000020185	3	1
ENSPTRG00000011398|ENSPTRT00000055904	3	1
ENSPTRG00000042517|ENSPTRT00000074442	3	1
ENSPTRG00000029031|ENSPTRT00000020023	3	1
ENSPTRG00000024357|ENSPTRT00000042718	3	1
ENSPTRG00000010772|ENSPTRT00000019829	3	1
ENSPTRG00000024138|ENSPTRT00000047316	3	1
ENSPTRG00000011097|ENSPTRT00000020631	3	1
ENSPTRG00000040669|ENSPTRT00000074567	3	1
ENSPTRG00000011539|ENSPTRT00000021512	3	1
ENSPTRG00000010822|ENSPTRT00000020037	3	1
ENSPTRG00000023960|ENSPTRT00000050174	3	1
ENSPTRG00000010432|ENSPTRT00000019175	3	1
ENSPTRG00000010516|ENSPTRT00000019383	3	1
ENSPTRG00000004632|ENSPTRT00000008557	3	1
ENSPTRG00000010519|ENSPTRT00000019409	3	1
ENSPTRG00000010515|ENSPTRT00000019375	3	1
ENSPTRG00000023439|ENSPTRT00000048846	3	1
ENSPTRG00000011113|ENSPTRT00000049473	3	1
ENSPTRG00000010248|ENSPTRT00000074544	3	1
ENSPTRG00000011112|ENSPTRT00000065793	3	1
ENSPTRG00000010385|ENSPTRT00000019085	3	1
ENSPTRG00000010443|ENSPTRT00000019195	3	1
ENSPTRG00000011428|ENSPTRT00000021236	3	1
ENSPTRG00000019214|ENSPTRT00000046909	3	1
ENSPTRG00000010757|ENSPTRT00000035516	3	1
ENSPTRG00000041955|ENSPTRT00000074607	3	1
ENSPTRG00000040970|ENSPTRT00000048342	3	1
ENSPTRG00000019222|ENSPTRT00000035536	3	1
ENSPTRG00000033863|ENSPTRT00000063864	3	1
ENSPTRG00000010988|ENSPTRT00000047680	3	1
ENSPTRG00000022702|ENSPTRT00000056078	3	1
ENSPTRG00000010912|ENSPTRT00000020220	3	1
ENSPTRG00000010893|ENSPTRT00000020179	3	1
ENSPTRG00000010894|ENSPTRT00000020180	3	1
ENSPTRG00000010914|ENSPTRT00000035544	3	1
ENSPTRG00000019202|ENSPTRT00000035491	3	1
ENSPTRG00000034499|ENSPTRT00000066570	3	1
ENSPTRG00000010913|ENSPTRT00000020221	3	1
ENSPTRG00000023083|ENSPTRT00000021250	3	1
ENSPTRG00000023486|ENSPTRT00000043583	3	1
ENSPTRG00000011418|ENSPTRT00000021255	3	1
ENSPTRG00000011409|ENSPTRT00000021232	3	1
ENSPTRG00000011417|ENSPTRT00000067784	3	1
ENSPTRG00000009893|ENSPTRT00000018170	3	1
ENSPTRG00000039448|ENSPTRT00000074275	3	1
ENSPTRG00000024143|ENSPTRT00000038288	3	1
ENSPTRG00000014149|ENSPTRT00000026435	3	1
ENSPTRG00000002057|ENSPTRT00000003767	3	1
ENSPTRG00000029073|ENSPTRT00000056191	3	1
ENSPTRG00000041085|ENSPTRT00000045111	3	1
ENSPTRG00000010755|ENSPTRT00000019848	3	1
ENSPTRG00000029074|ENSPTRT00000048502	3	1
ENSPTRG00000022298|ENSPTRT00000041595	3	1
ENSPTRG00000031299|ENSPTRT00000029487	3	1
ENSPTRG00000040484|ENSPTRT00000073274	3	1
ENSPTRG00000010245|ENSPTRT00000018814	3	1
ENSPTRG00000039931|ENSPTRT00000075814	3	1
ENSPTRG00000022655|ENSPTRT00000021219	3	1
ENSPTRG00000023948|ENSPTRT00000019864	3	1
ENSPTRG00000024349|ENSPTRT00000016232	3	1
ENSPTRG00000023143|ENSPTRT00000047043	3	1
ENSPTRG00000010903|ENSPTRT00000044194	3	1
ENSPTRG00000033786|ENSPTRT00000065990	3	1
ENSPTRG00000010909|ENSPTRT00000020215	3	1
ENSPTRG00000022937|ENSPTRT00000019908	3	1
ENSPTRG00000017611|ENSPTRT00000032560	3	1
ENSPTRG00000010987|ENSPTRT00000020367	3	1
ENSPTRG00000021200|ENSPTRT00000039206	3	1
ENSPTRG00000023421|ENSPTRT00000021516	3	1
ENSPTRG00000011557|ENSPTRT00000021538	3	1
ENSPTRG00000011558|ENSPTRT00000021549	3	1
ENSPTRG00000028873|ENSPTRT00000019872	3	1
ENSPTRG00000010908|ENSPTRT00000020214	3	1
ENSPTRG00000017609|ENSPTRT00000032556	3	1
ENSPTRG00000017606|ENSPTRT00000032550	3	1
ENSPTRG00000017426|ENSPTRT00000032231	3	1
ENSPTRG00000008354|ENSPTRT00000001131	3	1
ENSPTRG00000011565|ENSPTRT00000021561	3	1
ENSPTRG00000039130|ENSPTRT00000021607	3	1
ENSPTRG00000011594|ENSPTRT00000021606	3	1
ENSPTRG00000011562|ENSPTRT00000021555	3	1
ENSPTRG00000011593|ENSPTRT00000021604	3	1
ENSPTRG00000011567|ENSPTRT00000021563	3	1
ENSPTRG00000022929|ENSPTRT00000048604	3	1
ENSPTRG00000028866|ENSPTRT00000055879	3	1
ENSPTRG00000011577|ENSPTRT00000021585	3	1
ENSPTRG00000024292|ENSPTRT00000047934	3	1
ENSPTRG00000011561|ENSPTRT00000021554	3	1
ENSPTRG00000003309|ENSPTRT00000006278	3	1
ENSPTRG00000039144|ENSPTRT00000074073	3	1
ENSPTRG00000010523|ENSPTRT00000019417	3	1
ENSPTRG00000010447|ENSPTRT00000019201	3	1
ENSPTRG00000029120|ENSPTRT00000019392	3	1
ENSPTRG00000010442|ENSPTRT00000019189	3	1
ENSPTRG00000000208|ENSPTRT00000000441	3	2
ENSPTRG00000023657|ENSPTRT00000035512	4	0	180	475	505	536	490
ENSPTRG00000039811|ENSPTRT00000073839	4	1
ENSPTRG00000004820|ENSPTRT00000008918	4	2
ENSPTRG00000023657|ENSPTRT00000035512	4	0	112	502	505	536	503
ENSPTRG00000011420|ENSPTRT00000021259	4	1
ENSPTRG00000011096|ENSPTRT00000020630	4	1
ENSPTRG00000011228|ENSPTRT00000041974	4	1
ENSPTRG00000023216|ENSPTRT00000004025	4	1
ENSPTRG00000002194|ENSPTRT00000067800	4	1
ENSPTRG00000011536|ENSPTRT00000021499	4	1
ENSPTRG00000033715|ENSPTRT00000064651	4	1
ENSPTRG00000011412|ENSPTRT00000021235	4	1
ENSPTRG00000028900|ENSPTRT00000064587	4	1
ENSPTRG00000023362|ENSPTRT00000035558	4	1
ENSPTRG00000011427|ENSPTRT00000029478	4	1
ENSPTRG00000023813|ENSPTRT00000019881	4	1
ENSPTRG00000034526|ENSPTRT00000065684	4	1
ENSPTRG00000011413|ENSPTRT00000021237	4	1
ENSPTRG00000010773|ENSPTRT00000066784	4	1
ENSPTRG00000031301|ENSPTRT00000042593	4	1
ENSPTRG00000033732|ENSPTRT00000019868	4	1
ENSPTRG00000028585|ENSPTRT00000044625	4	1
ENSPTRG00000010758|ENSPTRT00000019938	4	1
ENSPTRG00000022567|ENSPTRT00000049615	4	1
ENSPTRG00000028575|ENSPTRT00000019930	4	1
ENSPTRG00000010765|ENSPTRT00000019899	4	1
ENSPTRG00000023170|ENSPTRT00000019891	4	1
ENSPTRG00000010770|ENSPTRT00000066076	4	1
ENSPTRG00000029065|ENSPTRT00000019844	4	1
ENSPTRG00000029064|ENSPTRT00000068145	4	1
ENSPTRG00000010760|ENSPTRT00000019858	4	1
ENSPTRG00000034264|ENSPTRT00000025718	4	1
ENSPTRG00000019235|ENSPTRT00000035562	4	1
ENSPTRG00000019216|ENSPTRT00000056188	4	1
ENSPTRG00000029066|ENSPTRT00000051006	4	1
ENSPTRG00000010763|ENSPTRT00000019883	4	1
ENSPTRG00000010752|ENSPTRT00000066822	4	1
ENSPTRG00000022653|ENSPTRT00000035553	4	1
ENSPTRG00000024291|ENSPTRT00000035510	4	1
ENSPTRG00000028903|ENSPTRT00000019902	4	1
ENSPTRG00000029372|ENSPTRT00000074115	4	1
ENSPTRG00000019240|ENSPTRT00000019922	4	1
ENSPTRG00000010768|ENSPTRT00000049692	4	1
ENSPTRG00000010753|ENSPTRT00000035515	4	1
ENSPTRG00000040518|ENSPTRT00000056189	4	1
ENSPTRG00000039072|ENSPTRT00000075503	4	1
ENSPTRG00000008053|ENSPTRT00000014858	4	1
ENSPTRG00000024054|ENSPTRT00000048967	4	1
ENSPTRG00000029491|ENSPTRT00000056992	4	1
ENSPTRG00000017613|ENSPTRT00000032566	4	1
ENSPTRG00000014821|ENSPTRT00000027713	4	1
ENSPTRG00000010900|ENSPTRT00000020187	4	1
ENSPTRG00000005662|ENSPTRT00000021204	4	1
ENSPTRG00000010898|ENSPTRT00000020185	4	1
ENSPTRG00000011398|ENSPTRT00000055904	4	1
ENSPTRG00000042517|ENSPTRT00000074442	4	1
ENSPTRG00000029031|ENSPTRT00000020023	4	1
ENSPTRG00000024357|ENSPTRT00000042718	4	1
ENSPTRG00000010772|ENSPTRT00000019829	4	1
ENSPTRG00000024138|ENSPTRT00000047316	4	1
ENSPTRG00000011097|ENSPTRT00000020631	4	1
ENSPTRG00000011539|ENSPTRT00000021512	4	1
ENSPTRG00000010822|ENSPTRT00000020037	4	1
ENSPTRG00000023960|ENSPTRT00000050174	4	1
ENSPTRG00000010432|ENSPTRT00000019175	4	1
ENSPTRG00000004632|ENSPTRT00000008557	4	1
ENSPTRG00000010519|ENSPTRT00000019409	4	1
ENSPTRG00000010515|ENSPTRT00000019375	4	1
ENSPTRG00000023439|ENSPTRT00000048846	4	1
ENSPTRG00000011113|ENSPTRT00000049473	4	1
ENSPTRG00000010248|ENSPTRT00000074544	4	1
ENSPTRG00000011112|ENSPTRT00000065793	4	1
ENSPTRG00000010385|ENSPTRT00000019085	4	1
ENSPTRG00000010443|ENSPTRT00000019195	4	1
ENSPTRG00000011428|ENSPTRT00000021236	4	1
ENSPTRG00000019214|ENSPTRT00000046909	4	1
ENSPTRG00000010757|ENSPTRT00000035516	4	1
ENSPTRG00000041955|ENSPTRT00000074607	4	1
ENSPTRG00000040970|ENSPTRT00000048342	4	1
ENSPTRG00000019222|ENSPTRT00000035536	4	1
ENSPTRG00000033863|ENSPTRT00000063864	4	1
ENSPTRG00000010988|ENSPTRT00000047680	4	1
ENSPTRG00000022702|ENSPTRT00000056078	4	1
ENSPTRG00000010912|ENSPTRT00000020220	4	1
ENSPTRG00000010893|ENSPTRT00000020179	4	1
ENSPTRG00000010894|ENSPTRT00000020180	4	1
ENSPTRG00000010914|ENSPTRT00000035544	4	1
ENSPTRG00000019202|ENSPTRT00000035491	4	1
ENSPTRG00000034499|ENSPTRT00000066570	4	1
ENSPTRG00000010913|ENSPTRT00000020221	4	1
ENSPTRG00000023083|ENSPTRT00000021250	4	1
ENSPTRG00000023486|ENSPTRT00000043583	4	1
ENSPTRG00000011418|ENSPTRT00000021255	4	1
ENSPTRG00000011409|ENSPTRT00000021232	4	1
ENSPTRG00000011417|ENSPTRT00000067784	4	1
ENSPTRG00000009893|ENSPTRT00000018170	4	1
ENSPTRG00000039448|ENSPTRT00000074275	4	1
ENSPTRG00000024143|ENSPTRT00000038288	4	1
ENSPTRG00000014149|ENSPTRT00000026435	4	1
ENSPTRG00000002057|ENSPTRT00000003767	4	1
ENSPTRG00000029073|ENSPTRT00000056191	4	1
ENSPTRG00000041085|ENSPTRT00000045111	4	1
ENSPTRG00000010755|ENSPTRT00000019848	4	1
ENSPTRG00000029074|ENSPTRT00000048502	4	1
ENSPTRG00000022298|ENSPTRT00000041595	4	1
ENSPTRG00000031299|ENSPTRT00000029487	4	1
ENSPTRG00000040484|ENSPTRT00000073274	4	1
ENSPTRG00000010245|ENSPTRT00000018814	4	1
ENSPTRG00000039931|ENSPTRT00000075814	4	1
ENSPTRG00000022655|ENSPTRT00000021219	4	1
ENSPTRG00000023948|ENSPTRT00000019864	4	1
ENSPTRG00000024349|ENSPTRT00000016232	4	1
ENSPTRG00000023143|ENSPTRT00000047043	4	1
ENSPTRG00000010903|ENSPTRT00000044194	4	1
ENSPTRG00000033786|ENSPTRT00000065990	4	1
ENSPTRG00000010909|ENSPTRT00000020215	4	1
ENSPTRG00000022937|ENSPTRT00000019908	4	1
ENSPTRG00000017611|ENSPTRT00000032560	4	1
ENSPTRG00000010987|ENSPTRT00000020367	4	1
ENSPTRG00000021200|ENSPTRT00000039206	4	1
ENSPTRG00000023421|ENSPTRT00000021516	4	1
ENSPTRG00000011557|ENSPTRT00000021538	4	1
ENSPTRG00000011558|ENSPTRT00000021549	4	1
ENSPTRG00000028873|ENSPTRT00000019872	4	1
ENSPTRG00000010908|ENSPTRT00000020214	4	1
ENSPTRG00000017609|ENSPTRT00000032556	4	1
ENSPTRG00000017606|ENSPTRT00000032550	4	1
ENSPTRG00000017426|ENSPTRT00000032231	4	1
ENSPTRG00000008354|ENSPTRT00000001131	4	1
ENSPTRG00000011565|ENSPTRT00000021561	4	1
ENSPTRG00000039130|ENSPTRT00000021607	4	1
ENSPTRG00000011594|ENSPTRT00000021606	4	1
ENSPTRG00000011562|ENSPTRT00000021555	4	1
ENSPTRG00000011593|ENSPTRT00000021604	4	1
ENSPTRG00000011567|ENSPTRT00000021563	4	1
ENSPTRG00000022929|ENSPTRT00000048604	4	1
ENSPTRG00000028866|ENSPTRT00000055879	4	1
ENSPTRG00000011577|ENSPTRT00000021585	4	1
ENSPTRG00000024292|ENSPTRT00000047934	4	1
ENSPTRG00000011561|ENSPTRT00000021554	4	1
ENSPTRG00000003309|ENSPTRT00000006278	4	1
ENSPTRG00000039144|ENSPTRT00000074073	4	1
ENSPTRG00000010523|ENSPTRT00000019417	4	1
ENSPTRG00000010447|ENSPTRT00000019201	4	1
ENSPTRG00000029120|ENSPTRT00000019392	4	1
ENSPTRG00000010442|ENSPTRT00000019189	4	1
ENSPTRG00000004820|ENSPTRT00000008918	4	2
ENSPTRG00000010773|ENSPTRT00000066784	5	0	534	818	1156	1189	987
ENSPTRG00000039811|ENSPTRT00000073839	5	1
ENSPTRG00000041469|ENSPTRT00000075118	5	2
ENSPTRG00000029808|ENSPTRT00000057591	5	2
ENSPTRG00000010773|ENSPTRT00000066784	5	0	479	872	1156	1189	1014
ENSPTRG00000011420|ENSPTRT00000021259	5	1
ENSPTRG00000011096|ENSPTRT00000020630	5	1
ENSPTRG00000023313|ENSPTRT00000029493	5	1
ENSPTRG00000011228|ENSPTRT00000041974	5	1
ENSPTRG00000023216|ENSPTRT00000004025	5	1
ENSPTRG00000002194|ENSPTRT00000067800	5	1
ENSPTRG00000024169|ENSPTRT00000050691	5	1
ENSPTRG00000011536|ENSPTRT00000021499	5	1
ENSPTRG00000034181|ENSPTRT00000073982	5	1
ENSPTRG00000033715|ENSPTRT00000064651	5	1
ENSPTRG00000011412|ENSPTRT00000021235	5	1
ENSPTRG00000011410|ENSPTRT00000021233	5	1
ENSPTRG00000028900|ENSPTRT00000064587	5	1
ENSPTRG00000023362|ENSPTRT00000035558	5	1
ENSPTRG00000011427|ENSPTRT00000029478	5	1
ENSPTRG00000023813|ENSPTRT00000019881	5	1
ENSPTRG00000034526|ENSPTRT00000065684	5	1
ENSPTRG00000011413|ENSPTRT00000021237	5	1
ENSPTRG00000031301|ENSPTRT00000042593	5	1
ENSPTRG00000033732|ENSPTRT00000019868	5	1
ENSPTRG00000028585|ENSPTRT00000044625	5	1
ENSPTRG00000010758|ENSPTRT00000019938	5	1
ENSPTRG00000022567|ENSPTRT00000049615	5	1
ENSPTRG00000028575|ENSPTRT00000019930	5	1
ENSPTRG00000010765|ENSPTRT00000019899	5	1
ENSPTRG00000023170|ENSPTRT00000019891	5	1
ENSPTRG00000010770|ENSPTRT00000066076	5	1
ENSPTRG00000029065|ENSPTRT00000019844	5	1
ENSPTRG00000029064|ENSPTRT00000068145	5	1
ENSPTRG00000010760|ENSPTRT00000019858	5	1
ENSPTRG00000034264|ENSPTRT00000025718	5	1
ENSPTRG00000019235|ENSPTRT00000035562	5	1
ENSPTRG00000019216|ENSPTRT00000056188	5	1
ENSPTRG00000029066|ENSPTRT00000051006	5	1
ENSPTRG00000010763|ENSPTRT00000019883	5	1
ENSPTRG00000023657|ENSPTRT00000035512	5	1
ENSPTRG00000010752|ENSPTRT00000066822	5	1
ENSPTRG00000022653|ENSPTRT00000035553	5	1
ENSPTRG00000024291|ENSPTRT00000035510	5	1
ENSPTRG00000028903|ENSPTRT00000019902	5	1
ENSPTRG00000029372|ENSPTRT00000074115	5	1
ENSPTRG00000019240|ENSPTRT00000019922	5	1
ENSPTRG00000010768|ENSPTRT00000049692	5	1
ENSPTRG00000010753|ENSPTRT00000035515	5	1
ENSPTRG00000040518|ENSPTRT00000056189	5	1
ENSPTRG00000039072|ENSPTRT00000075503	5	1
ENSPTRG00000008053|ENSPTRT00000014858	5	1
ENSPTRG00000024054|ENSPTRT00000048967	5	1
ENSPTRG00000029491|ENSPTRT00000056992	5	1
ENSPTRG00000017613|ENSPTRT00000032566	5	1
ENSPTRG00000014821|ENSPTRT00000027713	5	1
ENSPTRG00000010900|ENSPTRT00000020187	5	1
ENSPTRG00000005652|ENSPTRT00000065676	5	1
ENSPTRG00000005662|ENSPTRT00000021204	5	1
ENSPTRG00000010898|ENSPTRT00000020185	5	1
ENSPTRG00000011398|ENSPTRT00000055904	5	1
ENSPTRG00000042517|ENSPTRT00000074442	5	1
ENSPTRG00000029031|ENSPTRT00000020023	5	1
ENSPTRG00000024357|ENSPTRT00000042718	5	1
ENSPTRG00000010772|ENSPTRT00000019829	5	1
ENSPTRG00000024138|ENSPTRT00000047316	5	1
ENSPTRG00000011097|ENSPTRT00000020631	5	1
ENSPTRG00000040669|ENSPTRT00000074567	5	1
ENSPTRG00000011539|ENSPTRT00000021512	5	1
ENSPTRG00000010822|ENSPTRT00000020037	5	1
ENSPTRG00000023960|ENSPTRT00000050174	5	1
ENSPTRG00000010432|ENSPTRT00000019175	5	1
ENSPTRG00000010516|ENSPTRT00000019383	5	1
ENSPTRG00000004632|ENSPTRT00000008557	5	1
ENSPTRG00000010519|ENSPTRT00000019409	5	1
ENSPTRG00000010515|ENSPTRT00000019375	5	1
ENSPTRG00000023439|ENSPTRT00000048846	5	1
ENSPTRG00000011113|ENSPTRT00000049473	5	1
ENSPTRG00000010248|ENSPTRT00000074544	5	1
ENSPTRG00000011112|ENSPTRT00000065793	5	1
ENSPTRG00000010385|ENSPTRT00000019085	5	1
ENSPTRG00000010443|ENSPTRT00000019195	5	1
ENSPTRG00000011428|ENSPTRT00000021236	5	1
ENSPTRG00000019214|ENSPTRT00000046909	5	1
ENSPTRG00000010757|ENSPTRT00000035516	5	1
ENSPTRG00000041955|ENSPTRT00000074607	5	1
ENSPTRG00000040970|ENSPTRT00000048342	5	1
ENSPTRG00000019222|ENSPTRT00000035536	5	1
ENSPTRG00000033863|ENSPTRT00000063864	5	1
ENSPTRG00000010988|ENSPTRT00000047680	5	1
ENSPTRG00000022702|ENSPTRT00000056078	5	1
ENSPTRG00000010912|ENSPTRT00000020220	5	1
ENSPTRG00000010893|ENSPTRT00000020179	5	1
ENSPTRG00000010894|ENSPTRT00000020180	5	1
ENSPTRG00000010914|ENSPTRT00000035544	5	1
ENSPTRG00000019202|ENSPTRT00000035491	5	1
ENSPTRG00000034499|ENSPTRT00000066570	5	1
ENSPTRG00000010913|ENSPTRT00000020221	5	1
ENSPTRG00000023083|ENSPTRT00000021250	5	1
ENSPTRG00000023486|ENSPTRT00000043583	5	1
ENSPTRG00000011418|ENSPTRT00000021255	5	1
ENSPTRG00000011409|ENSPTRT00000021232	5	1
ENSPTRG00000011417|ENSPTRT00000067784	5	1
ENSPTRG00000009893|ENSPTRT00000018170	5	1
ENSPTRG00000039448|ENSPTRT00000074275	5	1
ENSPTRG00000024143|ENSPTRT00000038288	5	1
ENSPTRG00000014149|ENSPTRT00000026435	5	1
ENSPTRG00000002057|ENSPTRT00000003767	5	1
ENSPTRG00000029073|ENSPTRT00000056191	5	1
ENSPTRG00000041085|ENSPTRT00000045111	5	1
ENSPTRG00000010755|ENSPTRT00000019848	5	1
ENSPTRG00000029074|ENSPTRT00000048502	5	1
ENSPTRG00000022298|ENSPTRT00000041595	5	1
ENSPTRG00000031299|ENSPTRT00000029487	5	1
ENSPTRG00000040484|ENSPTRT00000073274	5	1
ENSPTRG00000010245|ENSPTRT00000018814	5	1
ENSPTRG00000039931|ENSPTRT00000075814	5	1
ENSPTRG00000022655|ENSPTRT00000021219	5	1
ENSPTRG00000023948|ENSPTRT00000019864	5	1
ENSPTRG00000024349|ENSPTRT00000016232	5	1
ENSPTRG00000023143|ENSPTRT00000047043	5	1
ENSPTRG00000010903|ENSPTRT00000044194	5	1
ENSPTRG00000033786|ENSPTRT00000065990	5	1
ENSPTRG00000010909|ENSPTRT00000020215	5	1
ENSPTRG00000022937|ENSPTRT00000019908	5	1
ENSPTRG00000017611|ENSPTRT00000032560	5	1
ENSPTRG00000010987|ENSPTRT00000020367	5	1
ENSPTRG00000021200|ENSPTRT00000039206	5	1
ENSPTRG00000023421|ENSPTRT00000021516	5	1
ENSPTRG00000011557|ENSPTRT00000021538	5	1
ENSPTRG00000011558|ENSPTRT00000021549	5	1
ENSPTRG00000028873|ENSPTRT00000019872	5	1
ENSPTRG00000010908|ENSPTRT00000020214	5	1
ENSPTRG00000017609|ENSPTRT00000032556	5	1
ENSPTRG00000017606|ENSPTRT00000032550	5	1
ENSPTRG00000017426|ENSPTRT00000032231	5	1
ENSPTRG00000008354|ENSPTRT00000001131	5	1
ENSPTRG00000011565|ENSPTRT00000021561	5	1
ENSPTRG00000039130|ENSPTRT00000021607	5	1
ENSPTRG00000011594|ENSPTRT00000021606	5	1
ENSPTRG00000011562|ENSPTRT00000021555	5	1
ENSPTRG00000011593|ENSPTRT00000021604	5	1
ENSPTRG00000011567|ENSPTRT00000021563	5	1
ENSPTRG00000022929|ENSPTRT00000048604	5	1
ENSPTRG00000028866|ENSPTRT00000055879	5	1
ENSPTRG00000011577|ENSPTRT00000021585	5	1
ENSPTRG00000024292|ENSPTRT00000047934	5	1
ENSPTRG00000011561|ENSPTRT00000021554	5	1
ENSPTRG00000003309|ENSPTRT00000006278	5	1
ENSPTRG00000039144|ENSPTRT00000074073	5	1
ENSPTRG00000010523|ENSPTRT00000019417	5	1
ENSPTRG00000010447|ENSPTRT00000019201	5	1
ENSPTRG00000029120|ENSPTRT00000019392	5	1
ENSPTRG00000010442|ENSPTRT00000019189	5	1
ENSPTRG00000041469|ENSPTRT00000075118	5	2
ENSPTRG00000029808|ENSPTRT00000057591	5	2
ENSPTRG00000005906|ENSPTRT00000010846	6	0	110	142	11	91	100
ENSPTRG00000039811|ENSPTRT00000073839	6	1
ENSPTRG00000030751|ENSPTRT00000059510	6	1
ENSPTRG00000030953|ENSPTRT00000059838	6	1
ENSPTRG00000042365|ENSPTRT00000075557	6	1
ENSPTRG00000029500|ENSPTRT00000046359	6	1
ENSPTRG00000012921|ENSPTRT00000023953	6	1
ENSPTRG00000029850|ENSPTRT00000057654	6	1
ENSPTRG00000042048|ENSPTRT00000075320	6	1
ENSPTRG00000033980|ENSPTRT00000064885	6	1
ENSPTRG00000011949|ENSPTRT00000022247	6	1
ENSPTRG00000000455|ENSPTRT00000000888	6	1
ENSPTRG00000034418|ENSPTRT00000057817	6	1
ENSPTRG00000005810|ENSPTRT00000010685	6	2
ENSPTRG00000019530|ENSPTRT00000036168	7	0	55	147	1	28	41
ENSPTRG00000039811|ENSPTRT00000073839	7	1
ENSPTRG00000030512|ENSPTRT00000040933	7	1
ENSPTRG00000001856|ENSPTRT00000003372	7	1
ENSPTRG00000032585|ENSPTRT00000067333	7	1
ENSPTRG00000004106|ENSPTRT00000007656	7	1
ENSPTRG00000006643|ENSPTRT00000012222	7	1
ENSPTRG00000017488|ENSPTRT00000032337	7	1
ENSPTRG00000005317|ENSPTRT00000009771	7	1
ENSPTRG00000033723|ENSPTRT00000062638	7	1
ENSPTRG00000033950|ENSPTRT00000046235	7	1
ENSPTRG00000029463|ENSPTRT00000056954	7	1
ENSPTRG00000029500|ENSPTRT00000046359	7	1
ENSPTRG00000017432|ENSPTRT00000055399	7	1
ENSPTRG00000013415|ENSPTRT00000044151	7	1
ENSPTRG00000005833|ENSPTRT00000010727	7	1
ENSPTRG00000012525|ENSPTRT00000023226	7	1
ENSPTRG00000010270|ENSPTRT00000018860	7	1
ENSPTRG00000008911|ENSPTRT00000016437	7	1
ENSPTRG00000018207|ENSPTRT00000057220	7	1
ENSPTRG00000009030|ENSPTRT00000016641	7	2
ENSPTRG00000012454|ENSPTRT00000050738	8	0	143	279	326	353	302
ENSPTRG00000039811|ENSPTRT00000073839	8	1
ENSPTRG00000009030|ENSPTRT00000016641	8	2
ENSPTRG00000012454|ENSPTRT00000050738	8	0	143	279	407	587	343
ENSPTRG00000022897|ENSPTRT00000037475	8	0	158	357	465	699	411
ENSPTRG00000024298|ENSPTRT00000045857	8	0	163	357	465	699	411
ENSPTRG00000020218|ENSPTRT00000025720	8	0	41	180	303	483	241
ENSPTRG00000039811|ENSPTRT00000073839	8	1
ENSPTRG00000041237|ENSPTRT00000037474	8	2
ENSPTRG00000022971|ENSPTRT00000042301	8	2
ENSPTRG00000041237|ENSPTRT00000037474	9	0	210	577	1	205	207
ENSPTRG00000039811|ENSPTRT00000073839	9	1
ENSPTRG00000012454|ENSPTRT00000050738	9	2
ENSPTRG00000022971|ENSPTRT00000042301	9	2
ENSPTRG00000020218|ENSPTRT00000025720	9	2
ENSPTRG00000006815|ENSPTRT00000012579	9	2
ENSPTRG00000024151|ENSPTRT00000042433	9	2
ENSPTRG00000022897|ENSPTRT00000037475	9	0	158	357	703	1077	530
ENSPTRG00000003159|ENSPTRT00000006054	9	0	71	265	381	752	323
ENSPTRG00000024298|ENSPTRT00000045857	9	0	163	357	703	1076	530
ENSPTRG00000039811|ENSPTRT00000073839	9	1
ENSPTRG00000009762|ENSPTRT00000017936	9	2
ENSPTRG00000002086|ENSPTRT00000003824	9	2
ENSPTRG00000006890|ENSPTRT00000012711	9	2
ENSPTRG00000018890|ENSPTRT00000066712	9	2
ENSPTRG00000022897|ENSPTRT00000037475	9	0	270	504	703	1077	603
ENSPTRG00000003159|ENSPTRT00000006054	9	0	64	307	381	752	344
ENSPTRG00000041237|ENSPTRT00000037474	9	0	1	205	209	582	207
ENSPTRG00000024298|ENSPTRT00000045857	9	0	270	469	703	1076	586
ENSPTRG00000012454|ENSPTRT00000050738	9	1
ENSPTRG00000022971|ENSPTRT00000042301	9	1
ENSPTRG00000020218|ENSPTRT00000025720	9	1
ENSPTRG00000006815|ENSPTRT00000012579	9	1
ENSPTRG00000024151|ENSPTRT00000042433	9	1
ENSPTRG00000009762|ENSPTRT00000017936	9	2
ENSPTRG00000002086|ENSPTRT00000003824	9	2
ENSPTRG00000006890|ENSPTRT00000012711	9	2
ENSPTRG00000018890|ENSPTRT00000066712	9	2
ENSPTRG00000022489|ENSPTRT00000067014	10	0	985	1028	439	995	990
ENSPTRG00000039811|ENSPTRT00000073839	10	1
ENSPTRG00000030751|ENSPTRT00000059510	10	1
ENSPTRG00000030953|ENSPTRT00000059838	10	1
ENSPTRG00000042365|ENSPTRT00000075557	10	1
ENSPTRG00000021484|ENSPTRT00000056122	10	1
ENSPTRG00000001261|ENSPTRT00000002337	10	1
ENSPTRG00000018165|ENSPTRT00000033587	10	1
ENSPTRG00000004222|ENSPTRT00000007873	10	1
ENSPTRG00000039826|ENSPTRT00000073494	10	1
ENSPTRG00000029128|ENSPTRT00000056305	10	1
ENSPTRG00000007736|ENSPTRT00000014259	10	1
ENSPTRG00000017691|ENSPTRT00000032695	10	1
ENSPTRG00000000125|ENSPTRT00000000277	10	1
ENSPTRG00000005184|ENSPTRT00000058688	10	1
ENSPTRG00000009820|ENSPTRT00000066430	10	1
ENSPTRG00000028968|ENSPTRT00000055984	10	1
ENSPTRG00000029500|ENSPTRT00000046359	10	1
ENSPTRG00000012921|ENSPTRT00000023953	10	1
ENSPTRG00000042048|ENSPTRT00000075320	10	1
ENSPTRG00000033980|ENSPTRT00000064885	10	1
ENSPTRG00000000455|ENSPTRT00000000888	10	1
ENSPTRG00000004811|ENSPTRT00000006335	10	1
ENSPTRG00000003473|ENSPTRT00000006542	10	1
ENSPTRG00000034418|ENSPTRT00000057817	10	1
ENSPTRG00000008710|ENSPTRT00000075604	10	2
ENSPTRG00000021823|ENSPTRT00000040537	10	2
ENSPTRG00000008624|ENSPTRT00000062328	11	0	483	709	1	152	317
ENSPTRG00000009483|ENSPTRT00000017384	11	1
ENSPTRG00000034386|ENSPTRT00000066233	11	2
ENSPTRG00000008852|ENSPTRT00000015910	11	2
ENSPTRG00000042164|ENSPTRT00000067121	11	2
ENSPTRG00000040777|ENSPTRT00000017416	11	2
ENSPTRG00000024218|ENSPTRT00000017417	11	2
ENSPTRG00000008885|ENSPTRT00000016309	11	2
ENSPTRG00000042113|ENSPTRT00000074671	11	2
ENSPTRG00000012066|ENSPTRT00000022442	12	0	48	81	62	90	71
ENSPTRG00000024302|ENSPTRT00000048296	12	1
ENSPTRG00000022611|ENSPTRT00000046459	12	2
ENSPTRG00000012330|ENSPTRT00000022892	12	0	51	883	1603	1670	1243
ENSPTRG00000041499|ENSPTRT00000075027	12	1
ENSPTRG00000012331|ENSPTRT00000022890	12	1
ENSPTRG00000041335|ENSPTRT00000072845	12	1
ENSPTRG00000012332|ENSPTRT00000022893	12	1
ENSPTRG00000041442|ENSPTRT00000072948	12	1
ENSPTRG00000012327|ENSPTRT00000022882	12	2
ENSPTRG00000009319|ENSPTRT00000043901	13	0	5	87	87	177	87
ENSPTRG00000015051|ENSPTRT00000028178	13	1
ENSPTRG00000039992|ENSPTRT00000074140	13	1
ENSPTRG00000002066|ENSPTRT00000003779	13	1
ENSPTRG00000019651|ENSPTRT00000036396	13	1
ENSPTRG00000041520|ENSPTRT00000076078	13	2
ENSPTRG00000009237|ENSPTRT00000016989	13	2
ENSPTRG00000009307|ENSPTRT00000045417	13	2
ENSPTRG00000028525|ENSPTRT00000035756	14	0	1	84	74	185	79
ENSPTRG00000019306|ENSPTRT00000035720	14	1
ENSPTRG00000019323|ENSPTRT00000035755	14	2
ENSPTRG00000020751|ENSPTRT00000038400	15	0	1	44	67	183	55
ENSPTRG00000041725|ENSPTRT00000075988	15	1
ENSPTRG00000032572|ENSPTRT00000062340	15	2
ENSPTRG00000019244|ENSPTRT00000035574	16	0	276	322	130	203	239
ENSPTRG00000038938|ENSPTRT00000075231	16	1
ENSPTRG00000042141|ENSPTRT00000075884	16	1
ENSPTRG00000029812|ENSPTRT00000042340	16	2

## Sheet: Table2_GorillaMF
Gorilla MosaicFinder Results
Family number 0	Fusion gene
Family number 1	Parent gene 1
Family number 2	Parent gene 2
Gorilla MosaicFinder Results Detected at an 70% Percentage Identity Threshold.
gene_id	fusion_event	family_number	start_med_align1	end_med_align1	start_med_align2	end_med_align2	break_point
ENSGGOG00000004374|ENSGGOT00000004398	0	0	223	412	98	126	174
ENSGGOG00000001034|ENSGGOT00000001041	0	1
ENSGGOG00000022647|ENSGGOT00000027581	0	1
ENSGGOG00000026955|ENSGGOT00000034543	0	1
ENSGGOG00000023630|ENSGGOT00000024138	0	1
ENSGGOG00000013761|ENSGGOT00000013808	0	1
ENSGGOG00000027295|ENSGGOT00000029467	0	1
ENSGGOG00000024874|ENSGGOT00000026791	0	1
ENSGGOG00000023189|ENSGGOT00000028086	0	1
ENSGGOG00000014453|ENSGGOT00000014507	0	1
ENSGGOG00000024412|ENSGGOT00000028653	0	1
ENSGGOG00000023441|ENSGGOT00000028529	0	1
ENSGGOG00000025497|ENSGGOT00000033393	0	1
ENSGGOG00000011880|ENSGGOT00000011931	0	1
ENSGGOG00000028607|ENSGGOT00000030036	0	1
ENSGGOG00000026396|ENSGGOT00000026441	0	1
ENSGGOG00000026377|ENSGGOT00000029434	0	1
ENSGGOG00000022428|ENSGGOT00000028440	0	1
ENSGGOG00000001711|ENSGGOT00000001722	0	1
ENSGGOG00000004915|ENSGGOT00000015364	0	1
ENSGGOG00000025666|ENSGGOT00000025087	0	1
ENSGGOG00000011141|ENSGGOT00000011189	0	1
ENSGGOG00000010364|ENSGGOT00000010414	0	2
ENSGGOG00000022958|ENSGGOT00000032015	1	0	48	91	1	25	36
ENSGGOG00000001034|ENSGGOT00000001041	1	1
ENSGGOG00000022148|ENSGGOT00000033321	1	1
ENSGGOG00000025835|ENSGGOT00000028643	1	1
ENSGGOG00000028050|ENSGGOT00000032335	1	1
ENSGGOG00000023128|ENSGGOT00000031453	1	1
ENSGGOG00000028335|ENSGGOT00000030279	1	1
ENSGGOG00000022483|ENSGGOT00000025900	1	1
ENSGGOG00000028063|ENSGGOT00000031573	1	1
ENSGGOG00000023393|ENSGGOT00000024921	1	1
ENSGGOG00000027783|ENSGGOT00000029907	1	1
ENSGGOG00000024874|ENSGGOT00000026791	1	1
ENSGGOG00000023441|ENSGGOT00000028529	1	1
ENSGGOG00000027872|ENSGGOT00000033050	1	1
ENSGGOG00000007815|ENSGGOT00000007844	1	1
ENSGGOG00000022380|ENSGGOT00000031872	1	1
ENSGGOG00000023126|ENSGGOT00000026447	1	1
ENSGGOG00000026901|ENSGGOT00000030159	1	1
ENSGGOG00000024880|ENSGGOT00000023225	1	1
ENSGGOG00000023641|ENSGGOT00000025136	1	1
ENSGGOG00000006797|ENSGGOT00000006832	1	1
ENSGGOG00000012964|ENSGGOT00000013015	1	1
ENSGGOG00000011880|ENSGGOT00000011931	1	1
ENSGGOG00000022428|ENSGGOT00000028440	1	1
ENSGGOG00000024057|ENSGGOT00000024445	1	1
ENSGGOG00000013252|ENSGGOT00000013301	1	1
ENSGGOG00000007984|ENSGGOT00000008014	1	1
ENSGGOG00000025670|ENSGGOT00000024457	1	1
ENSGGOG00000024709|ENSGGOT00000033672	1	1
ENSGGOG00000012704|ENSGGOT00000012771	1	1
ENSGGOG00000001255|ENSGGOT00000001263	1	1
ENSGGOG00000025666|ENSGGOT00000025087	1	1
ENSGGOG00000023911|ENSGGOT00000025227	1	1
ENSGGOG00000027972|ENSGGOT00000023185	1	1
ENSGGOG00000025890|ENSGGOT00000034580	1	1
ENSGGOG00000001740|ENSGGOT00000022772	1	1
ENSGGOG00000023003|ENSGGOT00000029891	1	2
ENSGGOG00000005881|ENSGGOT00000005916	1	2
ENSGGOG00000025186|ENSGGOT00000022702	2	0	3	46	67	95	56
ENSGGOG00000001034|ENSGGOT00000001041	2	1
ENSGGOG00000022647|ENSGGOT00000027581	2	1
ENSGGOG00000021942|ENSGGOT00000034596	2	1
ENSGGOG00000027295|ENSGGOT00000029467	2	1
ENSGGOG00000023189|ENSGGOT00000028086	2	1
ENSGGOG00000023441|ENSGGOT00000028529	2	1
ENSGGOG00000028165|ENSGGOT00000028960	2	1
ENSGGOG00000025497|ENSGGOT00000033393	2	1
ENSGGOG00000011880|ENSGGOT00000011931	2	1
ENSGGOG00000026680|ENSGGOT00000027405	2	1
ENSGGOG00000028191|ENSGGOT00000024342	2	1
ENSGGOG00000022428|ENSGGOT00000028440	2	1
ENSGGOG00000013252|ENSGGOT00000013301	2	1
ENSGGOG00000001711|ENSGGOT00000001722	2	1
ENSGGOG00000024244|ENSGGOT00000030692	2	1
ENSGGOG00000028353|ENSGGOT00000031206	2	1
ENSGGOG00000006839|ENSGGOT00000006868	2	1
ENSGGOG00000008602|ENSGGOT00000008650	2	1
ENSGGOG00000026142|ENSGGOT00000023877	2	1
ENSGGOG00000014095|ENSGGOT00000014146	2	1
ENSGGOG00000023329|ENSGGOT00000024010	2	2
ENSGGOG00000008923|ENSGGOT00000008959	2	2
ENSGGOG00000007058|ENSGGOT00000007091	3	0	233	407	18	138	185
ENSGGOG00000001034|ENSGGOT00000001041	3	1
ENSGGOG00000002521|ENSGGOT00000023864	3	2
ENSGGOG00000028540|ENSGGOT00000002536	3	2
ENSGGOG00000000212|ENSGGOT00000000214	3	2
ENSGGOG00000006710|ENSGGOT00000006738	3	2
ENSGGOG00000007058|ENSGGOT00000007091	3	0	233	407	455	483	431
ENSGGOG00000001034|ENSGGOT00000001041	3	1
ENSGGOG00000023329|ENSGGOT00000024010	3	2
ENSGGOG00000003179|ENSGGOT00000025430	3	2
ENSGGOG00000008923|ENSGGOT00000008959	3	2
ENSGGOG00000007058|ENSGGOT00000007091	3	0	18	138	455	483	296
ENSGGOG00000002521|ENSGGOT00000023864	3	1
ENSGGOG00000028540|ENSGGOT00000002536	3	1
ENSGGOG00000000212|ENSGGOT00000000214	3	1
ENSGGOG00000006710|ENSGGOT00000006738	3	1
ENSGGOG00000023329|ENSGGOT00000024010	3	2
ENSGGOG00000003179|ENSGGOT00000025430	3	2
ENSGGOG00000008923|ENSGGOT00000008959	3	2
ENSGGOG00000007058|ENSGGOT00000007091	3	0	18	138	348	454	243
ENSGGOG00000002521|ENSGGOT00000023864	3	1
ENSGGOG00000028540|ENSGGOT00000002536	3	1
ENSGGOG00000000212|ENSGGOT00000000214	3	1
ENSGGOG00000006710|ENSGGOT00000006738	3	1
ENSGGOG00000007048|ENSGGOT00000007079	3	2
ENSGGOG00000007058|ENSGGOT00000007091	3	0	455	483	348	454	454
ENSGGOG00000023329|ENSGGOT00000024010	3	1
ENSGGOG00000003179|ENSGGOT00000025430	3	1
ENSGGOG00000008923|ENSGGOT00000008959	3	1
ENSGGOG00000007048|ENSGGOT00000007079	3	2
ENSGGOG00000007247|ENSGGOT00000023579	4	0	175	478	520	544	499
ENSGGOG00000007264|ENSGGOT00000004573	4	1
ENSGGOG00000006734|ENSGGOT00000006758	4	1
ENSGGOG00000007376|ENSGGOT00000007409	4	1
ENSGGOG00000001683|ENSGGOT00000027945	4	1
ENSGGOG00000003876|ENSGGOT00000026160	4	1
ENSGGOG00000014394|ENSGGOT00000014445	4	1
ENSGGOG00000024547|ENSGGOT00000032042	4	1
ENSGGOG00000027520|ENSGGOT00000031519	4	1
ENSGGOG00000013869|ENSGGOT00000013913	4	1
ENSGGOG00000028183|ENSGGOT00000033858	4	1
ENSGGOG00000027143|ENSGGOT00000030852	4	1
ENSGGOG00000023190|ENSGGOT00000028558	4	1
ENSGGOG00000000018|ENSGGOT00000025016	4	1
ENSGGOG00000016568|ENSGGOT00000016622	4	1
ENSGGOG00000022290|ENSGGOT00000031251	4	1
ENSGGOG00000028417|ENSGGOT00000031148	4	1
ENSGGOG00000006361|ENSGGOT00000009296	4	1
ENSGGOG00000028293|ENSGGOT00000028648	4	1
ENSGGOG00000025531|ENSGGOT00000033920	4	1
ENSGGOG00000016902|ENSGGOT00000016953	4	1
ENSGGOG00000026179|ENSGGOT00000022869	4	1
ENSGGOG00000015983|ENSGGOT00000001761	4	1
ENSGGOG00000008932|ENSGGOT00000008968	4	1
ENSGGOG00000009080|ENSGGOT00000029628	4	1
ENSGGOG00000006800|ENSGGOT00000006827	4	1
ENSGGOG00000026681|ENSGGOT00000031919	4	1
ENSGGOG00000014245|ENSGGOT00000014293	4	1
ENSGGOG00000022836|ENSGGOT00000022434	4	1
ENSGGOG00000012933|ENSGGOT00000012978	4	1
ENSGGOG00000014167|ENSGGOT00000000961	4	1
ENSGGOG00000016237|ENSGGOT00000016291	4	1
ENSGGOG00000010319|ENSGGOT00000010359	4	1
ENSGGOG00000022929|ENSGGOT00000034338	4	1
ENSGGOG00000025752|ENSGGOT00000026202	4	1
ENSGGOG00000008465|ENSGGOT00000031605	4	1
ENSGGOG00000014170|ENSGGOT00000014220	4	1
ENSGGOG00000006965|ENSGGOT00000006991	4	1
ENSGGOG00000011199|ENSGGOT00000011242	4	1
ENSGGOG00000005107|ENSGGOT00000005131	4	1
ENSGGOG00000022196|ENSGGOT00000025376	4	1
ENSGGOG00000001174|ENSGGOT00000001181	4	1
ENSGGOG00000024491|ENSGGOT00000029615	4	1
ENSGGOG00000026098|ENSGGOT00000027718	4	1
ENSGGOG00000010751|ENSGGOT00000031349	4	1
ENSGGOG00000005301|ENSGGOT00000005327	4	1
ENSGGOG00000014447|ENSGGOT00000022124	4	1
ENSGGOG00000002815|ENSGGOT00000002831	4	1
ENSGGOG00000010127|ENSGGOT00000028786	4	1
ENSGGOG00000003352|ENSGGOT00000023201	4	1
ENSGGOG00000015151|ENSGGOT00000015205	4	1
ENSGGOG00000013141|ENSGGOT00000013186	4	1
ENSGGOG00000000711|ENSGGOT00000029769	4	1
ENSGGOG00000008526|ENSGGOT00000008566	4	1
ENSGGOG00000004156|ENSGGOT00000004178	4	1
ENSGGOG00000028529|ENSGGOT00000032746	4	1
ENSGGOG00000005326|ENSGGOT00000005349	4	1
ENSGGOG00000008538|ENSGGOT00000008572	4	1
ENSGGOG00000025493|ENSGGOT00000025771	4	1
ENSGGOG00000016885|ENSGGOT00000016938	4	1
ENSGGOG00000014016|ENSGGOT00000014064	4	1
ENSGGOG00000004172|ENSGGOT00000003367	4	1
ENSGGOG00000007310|ENSGGOT00000007342	4	1
ENSGGOG00000011362|ENSGGOT00000011406	4	1
ENSGGOG00000011352|ENSGGOT00000011394	4	1
ENSGGOG00000026480|ENSGGOT00000024406	4	1
ENSGGOG00000009780|ENSGGOT00000009819	4	1
ENSGGOG00000006459|ENSGGOT00000006484	4	1
ENSGGOG00000004579|ENSGGOT00000004602	4	1
ENSGGOG00000001761|ENSGGOT00000001772	4	1
ENSGGOG00000009876|ENSGGOT00000009918	4	1
ENSGGOG00000008607|ENSGGOT00000025377	4	1
ENSGGOG00000006285|ENSGGOT00000006315	4	1
ENSGGOG00000013940|ENSGGOT00000013989	4	1
ENSGGOG00000000639|ENSGGOT00000000644	4	1
ENSGGOG00000004150|ENSGGOT00000004173	4	1
ENSGGOG00000013603|ENSGGOT00000026005	4	1
ENSGGOG00000027320|ENSGGOT00000028408	4	1
ENSGGOG00000002671|ENSGGOT00000002686	4	1
ENSGGOG00000014653|ENSGGOT00000014703	4	1
ENSGGOG00000009784|ENSGGOT00000030557	4	1
ENSGGOG00000026189|ENSGGOT00000034734	4	1
ENSGGOG00000028561|ENSGGOT00000029510	4	1
ENSGGOG00000014861|ENSGGOT00000014914	4	1
ENSGGOG00000000104|ENSGGOT00000000107	4	1
ENSGGOG00000011056|ENSGGOT00000011092	4	1
ENSGGOG00000003650|ENSGGOT00000003667	4	1
ENSGGOG00000004810|ENSGGOT00000023275	4	1
ENSGGOG00000003764|ENSGGOT00000033739	4	1
ENSGGOG00000027012|ENSGGOT00000031575	4	1
ENSGGOG00000013283|ENSGGOT00000013330	4	1
ENSGGOG00000007250|ENSGGOT00000007283	4	1
ENSGGOG00000001955|ENSGGOT00000003896	4	1
ENSGGOG00000001751|ENSGGOT00000030232	4	1
ENSGGOG00000004552|ENSGGOT00000007292	4	1
ENSGGOG00000026880|ENSGGOT00000029929	4	1
ENSGGOG00000011672|ENSGGOT00000034583	4	1
ENSGGOG00000006443|ENSGGOT00000006467	4	1
ENSGGOG00000016816|ENSGGOT00000016868	4	1
ENSGGOG00000022961|ENSGGOT00000034424	4	1
ENSGGOG00000015116|ENSGGOT00000015169	4	1
ENSGGOG00000014431|ENSGGOT00000033206	4	1
ENSGGOG00000027529|ENSGGOT00000025879	4	1
ENSGGOG00000005668|ENSGGOT00000005698	4	1
ENSGGOG00000028023|ENSGGOT00000032143	4	1
ENSGGOG00000011984|ENSGGOT00000012023	4	1
ENSGGOG00000010581|ENSGGOT00000010618	4	1
ENSGGOG00000006838|ENSGGOT00000006862	4	1
ENSGGOG00000002485|ENSGGOT00000002497	4	1
ENSGGOG00000017119|ENSGGOT00000017176	4	1
ENSGGOG00000011455|ENSGGOT00000011498	4	1
ENSGGOG00000005748|ENSGGOT00000005772	4	1
ENSGGOG00000002655|ENSGGOT00000002670	4	1
ENSGGOG00000006121|ENSGGOT00000006147	4	1
ENSGGOG00000008304|ENSGGOT00000008342	4	1
ENSGGOG00000022474|ENSGGOT00000025400	4	1
ENSGGOG00000012473|ENSGGOT00000012518	4	1
ENSGGOG00000026070|ENSGGOT00000033695	4	1
ENSGGOG00000026392|ENSGGOT00000026661	4	1
ENSGGOG00000023307|ENSGGOT00000025656	4	1
ENSGGOG00000004316|ENSGGOT00000004335	4	1
ENSGGOG00000004180|ENSGGOT00000004202	4	1
ENSGGOG00000008988|ENSGGOT00000009025	4	1
ENSGGOG00000009671|ENSGGOT00000009709	4	1
ENSGGOG00000000947|ENSGGOT00000000952	4	1
ENSGGOG00000022712|ENSGGOT00000033276	4	1
ENSGGOG00000010311|ENSGGOT00000010348	4	1
ENSGGOG00000014884|ENSGGOT00000014936	4	1
ENSGGOG00000016255|ENSGGOT00000016309	4	1
ENSGGOG00000014854|ENSGGOT00000014901	4	1
ENSGGOG00000023048|ENSGGOT00000034058	4	1
ENSGGOG00000009487|ENSGGOT00000024778	4	1
ENSGGOG00000000689|ENSGGOT00000009524	4	1
ENSGGOG00000016374|ENSGGOT00000016428	4	1
ENSGGOG00000022789|ENSGGOT00000029436	4	1
ENSGGOG00000007553|ENSGGOT00000007586	4	1
ENSGGOG00000000647|ENSGGOT00000000651	4	1
ENSGGOG00000002807|ENSGGOT00000002824	4	1
ENSGGOG00000003024|ENSGGOT00000003037	4	1
ENSGGOG00000025352|ENSGGOT00000034525	4	1
ENSGGOG00000006173|ENSGGOT00000006201	4	1
ENSGGOG00000009753|ENSGGOT00000009790	4	1
ENSGGOG00000014068|ENSGGOT00000014111	4	1
ENSGGOG00000011685|ENSGGOT00000011726	4	1
ENSGGOG00000003095|ENSGGOT00000003111	4	1
ENSGGOG00000023227|ENSGGOT00000030053	4	1
ENSGGOG00000014972|ENSGGOT00000015023	4	1
ENSGGOG00000023756|ENSGGOT00000027030	4	1
ENSGGOG00000023895|ENSGGOT00000022899	4	1
ENSGGOG00000016311|ENSGGOT00000023822	4	1
ENSGGOG00000003541|ENSGGOT00000003556	4	1
ENSGGOG00000004318|ENSGGOT00000004337	4	1
ENSGGOG00000016654|ENSGGOT00000016704	4	1
ENSGGOG00000010738|ENSGGOT00000010774	4	1
ENSGGOG00000013664|ENSGGOT00000013705	4	1
ENSGGOG00000004076|ENSGGOT00000004099	4	1
ENSGGOG00000027747|ENSGGOT00000026128	4	1
ENSGGOG00000000337|ENSGGOT00000000340	4	1
ENSGGOG00000000019|ENSGGOT00000000019	4	1
ENSGGOG00000002384|ENSGGOT00000002398	4	1
ENSGGOG00000026442|ENSGGOT00000031735	4	1
ENSGGOG00000022515|ENSGGOT00000027965	4	1
ENSGGOG00000007673|ENSGGOT00000007706	4	1
ENSGGOG00000012112|ENSGGOT00000012150	4	1
ENSGGOG00000006642|ENSGGOT00000006669	4	1
ENSGGOG00000001800|ENSGGOT00000001812	4	1
ENSGGOG00000016300|ENSGGOT00000025823	4	1
ENSGGOG00000010200|ENSGGOT00000010239	4	1
ENSGGOG00000014293|ENSGGOT00000014340	4	2
ENSGGOG00000024456|ENSGGOT00000029968	5	0	15	112	115	236	113
ENSGGOG00000025486|ENSGGOT00000030260	5	1
ENSGGOG00000028609|ENSGGOT00000032854	5	1
ENSGGOG00000023354|ENSGGOT00000026847	5	1
ENSGGOG00000006224|ENSGGOT00000006252	5	2
ENSGGOG00000025903|ENSGGOT00000034378	6	0	243	614	1	156	199
ENSGGOG00000001133|ENSGGOT00000001141	6	1
ENSGGOG00000011599|ENSGGOT00000000934	6	1
ENSGGOG00000000927|ENSGGOT00000029743	6	1
ENSGGOG00000004001|ENSGGOT00000004022	6	1
ENSGGOG00000025285|ENSGGOT00000025912	6	1
ENSGGOG00000014043|ENSGGOT00000014091	6	1
ENSGGOG00000023984|ENSGGOT00000032314	6	1
ENSGGOG00000013421|ENSGGOT00000013470	6	1
ENSGGOG00000028525|ENSGGOT00000024046	6	2
ENSGGOG00000015216|ENSGGOT00000034155	6	2
ENSGGOG00000014377|ENSGGOT00000024728	7	0	484	665	1	441	462
ENSGGOG00000011515|ENSGGOT00000011569	7	1
ENSGGOG00000009649|ENSGGOT00000023078	7	1
ENSGGOG00000016334|ENSGGOT00000016388	7	1
ENSGGOG00000022594|ENSGGOT00000026537	7	2
ENSGGOG00000015907|ENSGGOT00000015963	7	2
ENSGGOG00000024272|ENSGGOT00000032671	7	2
ENSGGOG00000022575|ENSGGOT00000006988	7	2
ENSGGOG00000013691|ENSGGOT00000013742	7	2
ENSGGOG00000025212|ENSGGOT00000029558	7	2
ENSGGOG00000025727|ENSGGOT00000031296	7	2
ENSGGOG00000022890|ENSGGOT00000025436	7	2
ENSGGOG00000023480|ENSGGOT00000032008	7	2
ENSGGOG00000006983|ENSGGOT00000007040	8	0	1186	1452	953	1028	1107
ENSGGOG00000024790|ENSGGOT00000033949	8	1
ENSGGOG00000026250|ENSGGOT00000034327	8	2
ENSGGOG00000013308|ENSGGOT00000013362	9	0	49	236	713	740	474
ENSGGOG00000024094|ENSGGOT00000032513	9	1
ENSGGOG00000001741|ENSGGOT00000001754	9	1
ENSGGOG00000002486|ENSGGOT00000002499	9	1
ENSGGOG00000009461|ENSGGOT00000026063	9	2
ENSGGOG00000001748|ENSGGOT00000001758	9	2
ENSGGOG00000025728|ENSGGOT00000027165	9	2
ENSGGOG00000009461|ENSGGOT00000026063	10	0	16	163	203	267	183
ENSGGOG00000001748|ENSGGOT00000001758	10	0	35	89	109	173	99
ENSGGOG00000024094|ENSGGOT00000032513	10	1
ENSGGOG00000013308|ENSGGOT00000013362	10	1
ENSGGOG00000025728|ENSGGOT00000027165	10	1
ENSGGOG00000025798|ENSGGOT00000034719	10	2
ENSGGOG00000026426|ENSGGOT00000032000	11	0	2	40	794	917	417
ENSGGOG00000028401|ENSGGOT00000024915	11	1
ENSGGOG00000001211|ENSGGOT00000001219	11	2
ENSGGOG00000025037|ENSGGOT00000027556	11	2
ENSGGOG00000026426|ENSGGOT00000032000	11	0	2	40	64	235	52
ENSGGOG00000028401|ENSGGOT00000024915	11	1
ENSGGOG00000009349|ENSGGOT00000009387	11	2
ENSGGOG00000026426|ENSGGOT00000032000	11	0	794	917	64	235	514
ENSGGOG00000001211|ENSGGOT00000001219	11	1
ENSGGOG00000025037|ENSGGOT00000027556	11	1
ENSGGOG00000009349|ENSGGOT00000009387	11	2
ENSGGOG00000006712|ENSGGOT00000006756	12	0	659	803	4	419	539
ENSGGOG00000015882|ENSGGOT00000015936	12	1
ENSGGOG00000026764|ENSGGOT00000029986	12	1
ENSGGOG00000027164|ENSGGOT00000028988	12	1
ENSGGOG00000025769|ENSGGOT00000030192	12	1
ENSGGOG00000026945|ENSGGOT00000022170	12	1
ENSGGOG00000023427|ENSGGOT00000027361	12	1
ENSGGOG00000027139|ENSGGOT00000028306	12	1
ENSGGOG00000007804|ENSGGOT00000007834	12	1
ENSGGOG00000023265|ENSGGOT00000029735	12	1
ENSGGOG00000025109|ENSGGOT00000024195	12	1
ENSGGOG00000026606|ENSGGOT00000029324	12	1
ENSGGOG00000002900|ENSGGOT00000002916	12	2
ENSGGOG00000006936|ENSGGOT00000006977	12	2
ENSGGOG00000025502|ENSGGOT00000022203	13	0	1	51	58	88	54
ENSGGOG00000023778|ENSGGOT00000006645	13	1
ENSGGOG00000023121|ENSGGOT00000014877	13	1
ENSGGOG00000015674|ENSGGOT00000015728	13	1
ENSGGOG00000025634|ENSGGOT00000027162	13	2
ENSGGOG00000023916|ENSGGOT00000028291	13	2
ENSGGOG00000024891|ENSGGOT00000031017	14	0	13	157	179	356	168
ENSGGOG00000011507|ENSGGOT00000011553	14	1
ENSGGOG00000023471|ENSGGOT00000025158	14	2
ENSGGOG00000009794|ENSGGOT00000029539	15	0	402	944	1	215	308
ENSGGOG00000024502|ENSGGOT00000028835	15	1
ENSGGOG00000024587|ENSGGOT00000022342	15	2
ENSGGOG00000013586|ENSGGOT00000002684	16	0	11	268	310	449	289
ENSGGOG00000002665|ENSGGOT00000029170	16	1
ENSGGOG00000023410|ENSGGOT00000032288	16	1
ENSGGOG00000023996|ENSGGOT00000034484	16	2
Gorilla MosaicFinder Results Detected at an 80% Percentage Identity Threshold.
gene_id	fusion_event	family_number	start_med_align1	end_med_align1	start_med_align2	end_med_align2	break_point
ENSGGOG00000004374|ENSGGOT00000004398	0	0	223	412	98	126	174
ENSGGOG00000001034|ENSGGOT00000001041	0	1
ENSGGOG00000024874|ENSGGOT00000026791	0	1
ENSGGOG00000023189|ENSGGOT00000028086	0	1
ENSGGOG00000027295|ENSGGOT00000029467	0	1
ENSGGOG00000011880|ENSGGOT00000011931	0	1
ENSGGOG00000025497|ENSGGOT00000033393	0	1
ENSGGOG00000022428|ENSGGOT00000028440	0	1
ENSGGOG00000013761|ENSGGOT00000013808	0	1
ENSGGOG00000026955|ENSGGOT00000034543	0	1
ENSGGOG00000026377|ENSGGOT00000029434	0	1
ENSGGOG00000023441|ENSGGOT00000028529	0	1
ENSGGOG00000001711|ENSGGOT00000001722	0	1
ENSGGOG00000010364|ENSGGOT00000010414	0	2
ENSGGOG00000026901|ENSGGOT00000030159	1	0	20	85	99	127	92
ENSGGOG00000006789|ENSGGOT00000006812	1	0	1	53	70	97	61
ENSGGOG00000001034|ENSGGOT00000001041	1	1
ENSGGOG00000004476|ENSGGOT00000004496	1	2
ENSGGOG00000026548|ENSGGOT00000033334	1	2
ENSGGOG00000025868|ENSGGOT00000023059	1	2
ENSGGOG00000027295|ENSGGOT00000029467	1	2
ENSGGOG00000014377|ENSGGOT00000024728	2	0	484	663	1	441	462
ENSGGOG00000011515|ENSGGOT00000011569	2	1
ENSGGOG00000009649|ENSGGOT00000023078	2	1
ENSGGOG00000016334|ENSGGOT00000016388	2	1
ENSGGOG00000022594|ENSGGOT00000026537	2	2
ENSGGOG00000024272|ENSGGOT00000032671	2	2
ENSGGOG00000022575|ENSGGOT00000006988	2	2
ENSGGOG00000013691|ENSGGOT00000013742	2	2
ENSGGOG00000025212|ENSGGOT00000029558	2	2
ENSGGOG00000025727|ENSGGOT00000031296	2	2
ENSGGOG00000022890|ENSGGOT00000025436	2	2
ENSGGOG00000023480|ENSGGOT00000032008	2	2
ENSGGOG00000022958|ENSGGOT00000032015	3	0	48	91	1	25	36
ENSGGOG00000027872|ENSGGOT00000033050	3	1
ENSGGOG00000023126|ENSGGOT00000026447	3	1
ENSGGOG00000023003|ENSGGOT00000029891	3	2
ENSGGOG00000005881|ENSGGOT00000005916	3	2
ENSGGOG00000006983|ENSGGOT00000007040	4	0	1186	1452	953	1028	1107
ENSGGOG00000024790|ENSGGOT00000033949	4	1
ENSGGOG00000026250|ENSGGOT00000034327	4	2
ENSGGOG00000026426|ENSGGOT00000032000	5	0	2	40	794	917	417
ENSGGOG00000028401|ENSGGOT00000024915	5	1
ENSGGOG00000001211|ENSGGOT00000001219	5	2
ENSGGOG00000025037|ENSGGOT00000027556	5	2
ENSGGOG00000026426|ENSGGOT00000032000	5	0	2	40	64	235	52
ENSGGOG00000028401|ENSGGOT00000024915	5	1
ENSGGOG00000009349|ENSGGOT00000009387	5	2
ENSGGOG00000026426|ENSGGOT00000032000	5	0	794	917	64	235	514
ENSGGOG00000001211|ENSGGOT00000001219	5	1
ENSGGOG00000025037|ENSGGOT00000027556	5	1
ENSGGOG00000009349|ENSGGOT00000009387	5	2
ENSGGOG00000006712|ENSGGOT00000006756	6	0	659	803	4	419	539
ENSGGOG00000015882|ENSGGOT00000015936	6	1
ENSGGOG00000026764|ENSGGOT00000029986	6	1
ENSGGOG00000007804|ENSGGOT00000007834	6	1
ENSGGOG00000025109|ENSGGOT00000024195	6	1
ENSGGOG00000002900|ENSGGOT00000002916	6	2
ENSGGOG00000006936|ENSGGOT00000006977	6	2
ENSGGOG00000025502|ENSGGOT00000022203	7	0	1	51	58	88	54
ENSGGOG00000023778|ENSGGOT00000006645	7	1
ENSGGOG00000023121|ENSGGOT00000014877	7	1
ENSGGOG00000015674|ENSGGOT00000015728	7	1
ENSGGOG00000025634|ENSGGOT00000027162	7	2
ENSGGOG00000023916|ENSGGOT00000028291	7	2
ENSGGOG00000013586|ENSGGOT00000002684	8	0	11	268	310	449	289
ENSGGOG00000002665|ENSGGOT00000029170	8	1
ENSGGOG00000023410|ENSGGOT00000032288	8	1
ENSGGOG00000023996|ENSGGOT00000034484	8	2
Gorilla MosaicFinder Results Detected at an 90% Percentage Identity Threshold.
gene_id	fusion_event	family_number	start_med_align1	end_med_align1	start_med_align2	end_med_align2	break_point
ENSGGOG00000024005|ENSGGOT00000029838	0	0	1	134	131	155	132
ENSGGOG00000028488|ENSGGOT00000034386	0	1
ENSGGOG00000026502|ENSGGOT00000033515	0	1
ENSGGOG00000023748|ENSGGOT00000024800	0	1
ENSGGOG00000027726|ENSGGOT00000028617	0	1
ENSGGOG00000026092|ENSGGOT00000024029	0	1
ENSGGOG00000026539|ENSGGOT00000033677	0	2
ENSGGOG00000013586|ENSGGOT00000002684	1	0	11	268	310	449	289
ENSGGOG00000002665|ENSGGOT00000029170	1	1
ENSGGOG00000023410|ENSGGOT00000032288	1	1
ENSGGOG00000023996|ENSGGOT00000034484	1	2

## Sheet: Table3_OrangutanMF
Orangutan MosaicFinder Results
Family number 0	Fusion gene
Family number 1	Parent gene 1
Family number 2	Parent gene 2
Orangutan MosaicFinder Results Detected at an 70% Percentage Identity Threshold.
gene_id	fusion_event	family_number	start_med_align1	end_med_align1	start_med_align2	end_med_align2	break_point
ENSPPYG00000002978|ENSPPYT00000003576	0	0	31	177	1	23	27
ENSPPYG00000019922|ENSPPYT00000023243	0	0	17	142	1	23	20
ENSPPYG00000019008|ENSPPYT00000022166	0	1
ENSPPYG00000014464|ENSPPYT00000016822	0	1
ENSPPYG00000014485|ENSPPYT00000016843	0	1
ENSPPYG00000014471|ENSPPYT00000016829	0	2
ENSPPYG00000009785|ENSPPYT00000011388	1	0	257	559	643	673	601
ENSPPYG00000019621|ENSPPYT00000022894	1	1
ENSPPYG00000012054|ENSPPYT00000013989	1	1
ENSPPYG00000013956|ENSPPYT00000016233	1	1
ENSPPYG00000016371|ENSPPYT00000019029	1	1
ENSPPYG00000016367|ENSPPYT00000019024	1	1
ENSPPYG00000010560|ENSPPYT00000012279	1	1
ENSPPYG00000009983|ENSPPYT00000011612	1	1
ENSPPYG00000009913|ENSPPYT00000011532	1	1
ENSPPYG00000010357|ENSPPYT00000012044	1	1
ENSPPYG00000000041|ENSPPYT00000000044	1	1
ENSPPYG00000010578|ENSPPYT00000012302	1	1
ENSPPYG00000029549|ENSPPYT00000033677	1	1
ENSPPYG00000010567|ENSPPYT00000012287	1	1
ENSPPYG00000010359|ENSPPYT00000012046	1	1
ENSPPYG00000005154|ENSPPYT00000006101	1	1
ENSPPYG00000010089|ENSPPYT00000011728	1	1
ENSPPYG00000020275|ENSPPYT00000023653	1	1
ENSPPYG00000020276|ENSPPYT00000023654	1	1
ENSPPYG00000009525|ENSPPYT00000011102	1	1
ENSPPYG00000029501|ENSPPYT00000033841	1	1
ENSPPYG00000005153|ENSPPYT00000006100	1	1
ENSPPYG00000029450|ENSPPYT00000032935	1	1
ENSPPYG00000010566|ENSPPYT00000012286	1	1
ENSPPYG00000009780|ENSPPYT00000011382	1	1
ENSPPYG00000009795|ENSPPYT00000011399	1	1
ENSPPYG00000010341|ENSPPYT00000012026	1	1
ENSPPYG00000010531|ENSPPYT00000012249	1	1
ENSPPYG00000010453|ENSPPYT00000012156	1	1
ENSPPYG00000019932|ENSPPYT00000023254	1	1
ENSPPYG00000010353|ENSPPYT00000012040	1	1
ENSPPYG00000007727|ENSPPYT00000009066	1	1
ENSPPYG00000029921|ENSPPYT00000033514	1	1
ENSPPYG00000029678|ENSPPYT00000033444	1	1
ENSPPYG00000029905|ENSPPYT00000033310	1	1
ENSPPYG00000008961|ENSPPYT00000010456	1	1
ENSPPYG00000016117|ENSPPYT00000018753	1	1
ENSPPYG00000008008|ENSPPYT00000009372	1	1
ENSPPYG00000029650|ENSPPYT00000033921	1	1
ENSPPYG00000010276|ENSPPYT00000011946	1	1
ENSPPYG00000018989|ENSPPYT00000022143	1	1
ENSPPYG00000009782|ENSPPYT00000011384	1	1
ENSPPYG00000010451|ENSPPYT00000012154	1	1
ENSPPYG00000007662|ENSPPYT00000008990	1	1
ENSPPYG00000010192|ENSPPYT00000011839	1	1
ENSPPYG00000000039|ENSPPYT00000000042	1	1
ENSPPYG00000010505|ENSPPYT00000012220	1	1
ENSPPYG00000010506|ENSPPYT00000012221	1	1
ENSPPYG00000029749|ENSPPYT00000033809	1	1
ENSPPYG00000010464|ENSPPYT00000012172	1	1
ENSPPYG00000010471|ENSPPYT00000012182	1	1
ENSPPYG00000010462|ENSPPYT00000012168	1	1
ENSPPYG00000010475|ENSPPYT00000012189	1	1
ENSPPYG00000010504|ENSPPYT00000012219	1	1
ENSPPYG00000010345|ENSPPYT00000012030	1	1
ENSPPYG00000010346|ENSPPYT00000012031	1	1
ENSPPYG00000009798|ENSPPYT00000011402	1	1
ENSPPYG00000010349|ENSPPYT00000012035	1	1
ENSPPYG00000029806|ENSPPYT00000033844	1	1
ENSPPYG00000010734|ENSPPYT00000012471	1	1
ENSPPYG00000010592|ENSPPYT00000012319	1	1
ENSPPYG00000010358|ENSPPYT00000012045	1	1
ENSPPYG00000009784|ENSPPYT00000011387	1	1
ENSPPYG00000009800|ENSPPYT00000011404	1	1
ENSPPYG00000010523|ENSPPYT00000012240	1	1
ENSPPYG00000009801|ENSPPYT00000011405	1	1
ENSPPYG00000010596|ENSPPYT00000012323	1	1
ENSPPYG00000009787|ENSPPYT00000011391	1	1
ENSPPYG00000009797|ENSPPYT00000011401	1	1
ENSPPYG00000017535|ENSPPYT00000020428	1	1
ENSPPYG00000009796|ENSPPYT00000011400	1	1
ENSPPYG00000017532|ENSPPYT00000020425	1	1
ENSPPYG00000009794|ENSPPYT00000011398	1	1
ENSPPYG00000010543|ENSPPYT00000012261	1	1
ENSPPYG00000029611|ENSPPYT00000033672	1	1
ENSPPYG00000009793|ENSPPYT00000011397	1	1
ENSPPYG00000000155|ENSPPYT00000000166	1	1
ENSPPYG00000009789|ENSPPYT00000011393	1	1
ENSPPYG00000009790|ENSPPYT00000011394	1	1
ENSPPYG00000010545|ENSPPYT00000012263	1	1
ENSPPYG00000017531|ENSPPYT00000020424	1	1
ENSPPYG00000029625|ENSPPYT00000033716	1	1
ENSPPYG00000029567|ENSPPYT00000033455	1	1
ENSPPYG00000009792|ENSPPYT00000011396	1	1
ENSPPYG00000010557|ENSPPYT00000012276	1	1
ENSPPYG00000029425|ENSPPYT00000033993	1	1
ENSPPYG00000017539|ENSPPYT00000020433	1	1
ENSPPYG00000017530|ENSPPYT00000020423	1	1
ENSPPYG00000017541|ENSPPYT00000020435	1	1
ENSPPYG00000018271|ENSPPYT00000021285	1	1
ENSPPYG00000018240|ENSPPYT00000021254	1	1
ENSPPYG00000010586|ENSPPYT00000012311	1	1
ENSPPYG00000010595|ENSPPYT00000012322	1	1
ENSPPYG00000010565|ENSPPYT00000012285	1	1
ENSPPYG00000009788|ENSPPYT00000011392	1	1
ENSPPYG00000010582|ENSPPYT00000012307	1	1
ENSPPYG00000029775|ENSPPYT00000033847	1	1
ENSPPYG00000010338|ENSPPYT00000012023	1	1
ENSPPYG00000010334|ENSPPYT00000012018	1	1
ENSPPYG00000010335|ENSPPYT00000012019	1	1
ENSPPYG00000010333|ENSPPYT00000012017	1	1
ENSPPYG00000017540|ENSPPYT00000020434	1	1
ENSPPYG00000029524|ENSPPYT00000032985	1	1
ENSPPYG00000010079|ENSPPYT00000011716	1	1
ENSPPYG00000009917|ENSPPYT00000011538	1	1
ENSPPYG00000019970|ENSPPYT00000023294	1	1
ENSPPYG00000005547|ENSPPYT00000006569	1	1
ENSPPYG00000019867|ENSPPYT00000023184	1	1
ENSPPYG00000019868|ENSPPYT00000023185	1	1
ENSPPYG00000002802|ENSPPYT00000003379	1	1
ENSPPYG00000010344|ENSPPYT00000012029	1	1
ENSPPYG00000003524|ENSPPYT00000004201	1	1
ENSPPYG00000009529|ENSPPYT00000011106	1	1
ENSPPYG00000010360|ENSPPYT00000012048	1	1
ENSPPYG00000010450|ENSPPYT00000012153	1	1
ENSPPYG00000007491|ENSPPYT00000008804	1	1
ENSPPYG00000007703|ENSPPYT00000009037	1	1
ENSPPYG00000005169|ENSPPYT00000006118	1	1
ENSPPYG00000011627|ENSPPYT00000013498	1	1
ENSPPYG00000009103|ENSPPYT00000010627	1	1
ENSPPYG00000010490|ENSPPYT00000012204	1	1
ENSPPYG00000010445|ENSPPYT00000012148	1	1
ENSPPYG00000001370|ENSPPYT00000001644	1	1
ENSPPYG00000009910|ENSPPYT00000011528	1	1
ENSPPYG00000017396|ENSPPYT00000020265	1	1
ENSPPYG00000017394|ENSPPYT00000020261	1	1
ENSPPYG00000009899|ENSPPYT00000011513	1	1
ENSPPYG00000009906|ENSPPYT00000011521	1	1
ENSPPYG00000005150|ENSPPYT00000006097	1	1
ENSPPYG00000010330|ENSPPYT00000012013	1	1
ENSPPYG00000009904|ENSPPYT00000011519	1	1
ENSPPYG00000009918|ENSPPYT00000011540	1	1
ENSPPYG00000010347|ENSPPYT00000012033	1	1
ENSPPYG00000029892|ENSPPYT00000033161	1	1
ENSPPYG00000029644|ENSPPYT00000033926	1	1
ENSPPYG00000014501|ENSPPYT00000016861	1	1
ENSPPYG00000020747|ENSPPYT00000024196	1	1
ENSPPYG00000010446|ENSPPYT00000012149	1	1
ENSPPYG00000008260|ENSPPYT00000009657	1	1
ENSPPYG00000029586|ENSPPYT00000033176	1	1
ENSPPYG00000009984|ENSPPYT00000011613	1	1
ENSPPYG00000009922|ENSPPYT00000011545	1	1
ENSPPYG00000009916|ENSPPYT00000011536	1	1
ENSPPYG00000011598|ENSPPYT00000013464	1	1
ENSPPYG00000029479|ENSPPYT00000033325	1	1
ENSPPYG00000014499|ENSPPYT00000016859	1	1
ENSPPYG00000029732|ENSPPYT00000033112	1	1
ENSPPYG00000010337|ENSPPYT00000012022	1	1
ENSPPYG00000010473|ENSPPYT00000012186	1	1
ENSPPYG00000010078|ENSPPYT00000011715	1	1
ENSPPYG00000009513|ENSPPYT00000011088	1	1
ENSPPYG00000010084|ENSPPYT00000011721	1	1
ENSPPYG00000029812|ENSPPYT00000033749	1	1
ENSPPYG00000009470|ENSPPYT00000011035	1	1
ENSPPYG00000029915|ENSPPYT00000033400	1	1
ENSPPYG00000010448|ENSPPYT00000012151	1	1
ENSPPYG00000019452|ENSPPYT00000022686	1	1
ENSPPYG00000009915|ENSPPYT00000011535	1	1
ENSPPYG00000029671|ENSPPYT00000033618	1	1
ENSPPYG00000016111|ENSPPYT00000018747	1	1
ENSPPYG00000016113|ENSPPYT00000018749	1	1
ENSPPYG00000010447|ENSPPYT00000012150	1	1
ENSPPYG00000020303|ENSPPYT00000023685	1	1
ENSPPYG00000002205|ENSPPYT00000002653	1	1
ENSPPYG00000009843|ENSPPYT00000011452	1	1
ENSPPYG00000009914|ENSPPYT00000011533	1	1
ENSPPYG00000009908|ENSPPYT00000011523	1	1
ENSPPYG00000015957|ENSPPYT00000018573	1	1
ENSPPYG00000007556|ENSPPYT00000008877	1	1
ENSPPYG00000009907|ENSPPYT00000011522	1	1
ENSPPYG00000007859|ENSPPYT00000009210	1	1
ENSPPYG00000013955|ENSPPYT00000016230	1	1
ENSPPYG00000001489|ENSPPYT00000001777	1	1
ENSPPYG00000009105|ENSPPYT00000033625	1	1
ENSPPYG00000007531|ENSPPYT00000008851	1	1
ENSPPYG00000001488|ENSPPYT00000001776	1	1
ENSPPYG00000018994|ENSPPYT00000022148	1	1
ENSPPYG00000014502|ENSPPYT00000016862	1	1
ENSPPYG00000010275|ENSPPYT00000011945	1	1
ENSPPYG00000002946|ENSPPYT00000003540	1	1
ENSPPYG00000019419|ENSPPYT00000022649	1	1
ENSPPYG00000019420|ENSPPYT00000022650	1	1
ENSPPYG00000016115|ENSPPYT00000018751	1	1
ENSPPYG00000010452|ENSPPYT00000012155	1	1
ENSPPYG00000008021|ENSPPYT00000009386	1	1
ENSPPYG00000029913|ENSPPYT00000033791	1	1
ENSPPYG00000001763|ENSPPYT00000002106	1	2
ENSPPYG00000004407|ENSPPYT00000005228	1	2
ENSPPYG00000014371|ENSPPYT00000016719	1	2
ENSPPYG00000014369|ENSPPYT00000016716	1	2
ENSPPYG00000002946|ENSPPYT00000003540	2	0	241	548	44	82	161
ENSPPYG00000019621|ENSPPYT00000022894	2	1
ENSPPYG00000012054|ENSPPYT00000013989	2	1
ENSPPYG00000013956|ENSPPYT00000016233	2	1
ENSPPYG00000016371|ENSPPYT00000019029	2	1
ENSPPYG00000016367|ENSPPYT00000019024	2	1
ENSPPYG00000010560|ENSPPYT00000012279	2	1
ENSPPYG00000009983|ENSPPYT00000011612	2	1
ENSPPYG00000009913|ENSPPYT00000011532	2	1
ENSPPYG00000000041|ENSPPYT00000000044	2	1
ENSPPYG00000029549|ENSPPYT00000033677	2	1
ENSPPYG00000010359|ENSPPYT00000012046	2	1
ENSPPYG00000005154|ENSPPYT00000006101	2	1
ENSPPYG00000010089|ENSPPYT00000011728	2	1
ENSPPYG00000020276|ENSPPYT00000023654	2	1
ENSPPYG00000009525|ENSPPYT00000011102	2	1
ENSPPYG00000005153|ENSPPYT00000006100	2	1
ENSPPYG00000009780|ENSPPYT00000011382	2	1
ENSPPYG00000009795|ENSPPYT00000011399	2	1
ENSPPYG00000010341|ENSPPYT00000012026	2	1
ENSPPYG00000010531|ENSPPYT00000012249	2	1
ENSPPYG00000010453|ENSPPYT00000012156	2	1
ENSPPYG00000019932|ENSPPYT00000023254	2	1
ENSPPYG00000010353|ENSPPYT00000012040	2	1
ENSPPYG00000007727|ENSPPYT00000009066	2	1
ENSPPYG00000029921|ENSPPYT00000033514	2	1
ENSPPYG00000029905|ENSPPYT00000033310	2	1
ENSPPYG00000008961|ENSPPYT00000010456	2	1
ENSPPYG00000016117|ENSPPYT00000018753	2	1
ENSPPYG00000008008|ENSPPYT00000009372	2	1
ENSPPYG00000029650|ENSPPYT00000033921	2	1
ENSPPYG00000010276|ENSPPYT00000011946	2	1
ENSPPYG00000018989|ENSPPYT00000022143	2	1
ENSPPYG00000009782|ENSPPYT00000011384	2	1
ENSPPYG00000010451|ENSPPYT00000012154	2	1
ENSPPYG00000007662|ENSPPYT00000008990	2	1
ENSPPYG00000010192|ENSPPYT00000011839	2	1
ENSPPYG00000000039|ENSPPYT00000000042	2	1
ENSPPYG00000010505|ENSPPYT00000012220	2	1
ENSPPYG00000010506|ENSPPYT00000012221	2	1
ENSPPYG00000029749|ENSPPYT00000033809	2	1
ENSPPYG00000010464|ENSPPYT00000012172	2	1
ENSPPYG00000010471|ENSPPYT00000012182	2	1
ENSPPYG00000010462|ENSPPYT00000012168	2	1
ENSPPYG00000010475|ENSPPYT00000012189	2	1
ENSPPYG00000010504|ENSPPYT00000012219	2	1
ENSPPYG00000010345|ENSPPYT00000012030	2	1
ENSPPYG00000010346|ENSPPYT00000012031	2	1
ENSPPYG00000009798|ENSPPYT00000011402	2	1
ENSPPYG00000010349|ENSPPYT00000012035	2	1
ENSPPYG00000029806|ENSPPYT00000033844	2	1
ENSPPYG00000010734|ENSPPYT00000012471	2	1
ENSPPYG00000010592|ENSPPYT00000012319	2	1
ENSPPYG00000010358|ENSPPYT00000012045	2	1
ENSPPYG00000009784|ENSPPYT00000011387	2	1
ENSPPYG00000009800|ENSPPYT00000011404	2	1
ENSPPYG00000010523|ENSPPYT00000012240	2	1
ENSPPYG00000009801|ENSPPYT00000011405	2	1
ENSPPYG00000010596|ENSPPYT00000012323	2	1
ENSPPYG00000009787|ENSPPYT00000011391	2	1
ENSPPYG00000009797|ENSPPYT00000011401	2	1
ENSPPYG00000017535|ENSPPYT00000020428	2	1
ENSPPYG00000009796|ENSPPYT00000011400	2	1
ENSPPYG00000017532|ENSPPYT00000020425	2	1
ENSPPYG00000009794|ENSPPYT00000011398	2	1
ENSPPYG00000010543|ENSPPYT00000012261	2	1
ENSPPYG00000029611|ENSPPYT00000033672	2	1
ENSPPYG00000009793|ENSPPYT00000011397	2	1
ENSPPYG00000000155|ENSPPYT00000000166	2	1
ENSPPYG00000009785|ENSPPYT00000011388	2	1
ENSPPYG00000009789|ENSPPYT00000011393	2	1
ENSPPYG00000009790|ENSPPYT00000011394	2	1
ENSPPYG00000010545|ENSPPYT00000012263	2	1
ENSPPYG00000017531|ENSPPYT00000020424	2	1
ENSPPYG00000029625|ENSPPYT00000033716	2	1
ENSPPYG00000029567|ENSPPYT00000033455	2	1
ENSPPYG00000009792|ENSPPYT00000011396	2	1
ENSPPYG00000010557|ENSPPYT00000012276	2	1
ENSPPYG00000029425|ENSPPYT00000033993	2	1
ENSPPYG00000017539|ENSPPYT00000020433	2	1
ENSPPYG00000017530|ENSPPYT00000020423	2	1
ENSPPYG00000017541|ENSPPYT00000020435	2	1
ENSPPYG00000018271|ENSPPYT00000021285	2	1
ENSPPYG00000018240|ENSPPYT00000021254	2	1
ENSPPYG00000010586|ENSPPYT00000012311	2	1
ENSPPYG00000010595|ENSPPYT00000012322	2	1
ENSPPYG00000010565|ENSPPYT00000012285	2	1
ENSPPYG00000009788|ENSPPYT00000011392	2	1
ENSPPYG00000010582|ENSPPYT00000012307	2	1
ENSPPYG00000029775|ENSPPYT00000033847	2	1
ENSPPYG00000010338|ENSPPYT00000012023	2	1
ENSPPYG00000010334|ENSPPYT00000012018	2	1
ENSPPYG00000010335|ENSPPYT00000012019	2	1
ENSPPYG00000010333|ENSPPYT00000012017	2	1
ENSPPYG00000017540|ENSPPYT00000020434	2	1
ENSPPYG00000029524|ENSPPYT00000032985	2	1
ENSPPYG00000010079|ENSPPYT00000011716	2	1
ENSPPYG00000009917|ENSPPYT00000011538	2	1
ENSPPYG00000019970|ENSPPYT00000023294	2	1
ENSPPYG00000005547|ENSPPYT00000006569	2	1
ENSPPYG00000019867|ENSPPYT00000023184	2	1
ENSPPYG00000019868|ENSPPYT00000023185	2	1
ENSPPYG00000002802|ENSPPYT00000003379	2	1
ENSPPYG00000010344|ENSPPYT00000012029	2	1
ENSPPYG00000003524|ENSPPYT00000004201	2	1
ENSPPYG00000009529|ENSPPYT00000011106	2	1
ENSPPYG00000010360|ENSPPYT00000012048	2	1
ENSPPYG00000010450|ENSPPYT00000012153	2	1
ENSPPYG00000007491|ENSPPYT00000008804	2	1
ENSPPYG00000007703|ENSPPYT00000009037	2	1
ENSPPYG00000005169|ENSPPYT00000006118	2	1
ENSPPYG00000011627|ENSPPYT00000013498	2	1
ENSPPYG00000009103|ENSPPYT00000010627	2	1
ENSPPYG00000010490|ENSPPYT00000012204	2	1
ENSPPYG00000010445|ENSPPYT00000012148	2	1
ENSPPYG00000001370|ENSPPYT00000001644	2	1
ENSPPYG00000009910|ENSPPYT00000011528	2	1
ENSPPYG00000017396|ENSPPYT00000020265	2	1
ENSPPYG00000017394|ENSPPYT00000020261	2	1
ENSPPYG00000009899|ENSPPYT00000011513	2	1
ENSPPYG00000009906|ENSPPYT00000011521	2	1
ENSPPYG00000005150|ENSPPYT00000006097	2	1
ENSPPYG00000010330|ENSPPYT00000012013	2	1
ENSPPYG00000009904|ENSPPYT00000011519	2	1
ENSPPYG00000009918|ENSPPYT00000011540	2	1
ENSPPYG00000010347|ENSPPYT00000012033	2	1
ENSPPYG00000029892|ENSPPYT00000033161	2	1
ENSPPYG00000029644|ENSPPYT00000033926	2	1
ENSPPYG00000014501|ENSPPYT00000016861	2	1
ENSPPYG00000020747|ENSPPYT00000024196	2	1
ENSPPYG00000010446|ENSPPYT00000012149	2	1
ENSPPYG00000008260|ENSPPYT00000009657	2	1
ENSPPYG00000029586|ENSPPYT00000033176	2	1
ENSPPYG00000009984|ENSPPYT00000011613	2	1
ENSPPYG00000009922|ENSPPYT00000011545	2	1
ENSPPYG00000009916|ENSPPYT00000011536	2	1
ENSPPYG00000011598|ENSPPYT00000013464	2	1
ENSPPYG00000029479|ENSPPYT00000033325	2	1
ENSPPYG00000014499|ENSPPYT00000016859	2	1
ENSPPYG00000029732|ENSPPYT00000033112	2	1
ENSPPYG00000010337|ENSPPYT00000012022	2	1
ENSPPYG00000010473|ENSPPYT00000012186	2	1
ENSPPYG00000010078|ENSPPYT00000011715	2	1
ENSPPYG00000009513|ENSPPYT00000011088	2	1
ENSPPYG00000010084|ENSPPYT00000011721	2	1
ENSPPYG00000029812|ENSPPYT00000033749	2	1
ENSPPYG00000009470|ENSPPYT00000011035	2	1
ENSPPYG00000029915|ENSPPYT00000033400	2	1
ENSPPYG00000010448|ENSPPYT00000012151	2	1
ENSPPYG00000019452|ENSPPYT00000022686	2	1
ENSPPYG00000009915|ENSPPYT00000011535	2	1
ENSPPYG00000029671|ENSPPYT00000033618	2	1
ENSPPYG00000016111|ENSPPYT00000018747	2	1
ENSPPYG00000016113|ENSPPYT00000018749	2	1
ENSPPYG00000010447|ENSPPYT00000012150	2	1
ENSPPYG00000020303|ENSPPYT00000023685	2	1
ENSPPYG00000002205|ENSPPYT00000002653	2	1
ENSPPYG00000009843|ENSPPYT00000011452	2	1
ENSPPYG00000009914|ENSPPYT00000011533	2	1
ENSPPYG00000009908|ENSPPYT00000011523	2	1
ENSPPYG00000015957|ENSPPYT00000018573	2	1
ENSPPYG00000007556|ENSPPYT00000008877	2	1
ENSPPYG00000009907|ENSPPYT00000011522	2	1
ENSPPYG00000007859|ENSPPYT00000009210	2	1
ENSPPYG00000013955|ENSPPYT00000016230	2	1
ENSPPYG00000001489|ENSPPYT00000001777	2	1
ENSPPYG00000009105|ENSPPYT00000033625	2	1
ENSPPYG00000007531|ENSPPYT00000008851	2	1
ENSPPYG00000001488|ENSPPYT00000001776	2	1
ENSPPYG00000018994|ENSPPYT00000022148	2	1
ENSPPYG00000014502|ENSPPYT00000016862	2	1
ENSPPYG00000010275|ENSPPYT00000011945	2	1
ENSPPYG00000019420|ENSPPYT00000022650	2	1
ENSPPYG00000016115|ENSPPYT00000018751	2	1
ENSPPYG00000010452|ENSPPYT00000012155	2	1
ENSPPYG00000008021|ENSPPYT00000009386	2	1
ENSPPYG00000029913|ENSPPYT00000033791	2	1
ENSPPYG00000000601|ENSPPYT00000000728	2	2
ENSPPYG00000001928|ENSPPYT00000002303	2	2
ENSPPYG00000001999|ENSPPYT00000002384	2	2
ENSPPYG00000001927|ENSPPYT00000002302	2	2
ENSPPYG00000014424|ENSPPYT00000016779	2	2
ENSPPYG00000016888|ENSPPYT00000019653	2	2
ENSPPYG00000005054|ENSPPYT00000005978	2	2
ENSPPYG00000029885|ENSPPYT00000033230	2	2
ENSPPYG00000010274|ENSPPYT00000011944	2	2
ENSPPYG00000017081|ENSPPYT00000019880	2	2
ENSPPYG00000016114|ENSPPYT00000018750	2	2
ENSPPYG00000004064|ENSPPYT00000004827	2	2
ENSPPYG00000016050|ENSPPYT00000018681	2	2
ENSPPYG00000016031|ENSPPYT00000018662	2	2
ENSPPYG00000007367|ENSPPYT00000008661	2	2
ENSPPYG00000004724|ENSPPYT00000005591	2	2
ENSPPYG00000029765|ENSPPYT00000033406	2	2
ENSPPYG00000004665|ENSPPYT00000033198	2	2
ENSPPYG00000029518|ENSPPYT00000033192	2	2
ENSPPYG00000018225|ENSPPYT00000021239	2	2
ENSPPYG00000010174|ENSPPYT00000011820	2	2
ENSPPYG00000004632|ENSPPYT00000005485	2	2
ENSPPYG00000016597|ENSPPYT00000019302	2	2
ENSPPYG00000009403|ENSPPYT00000010958	2	2
ENSPPYG00000010292|ENSPPYT00000011966	2	2
ENSPPYG00000003011|ENSPPYT00000003612	2	2
ENSPPYG00000014961|ENSPPYT00000017386	2	2
ENSPPYG00000014500|ENSPPYT00000016860	2	2
ENSPPYG00000014819|ENSPPYT00000017223	2	2
ENSPPYG00000015537|ENSPPYT00000018069	2	2
ENSPPYG00000013147|ENSPPYT00000015286	2	2
ENSPPYG00000019836|ENSPPYT00000023153	2	2
ENSPPYG00000009812|ENSPPYT00000011416	2	2
ENSPPYG00000006032|ENSPPYT00000007129	2	2
ENSPPYG00000003092|ENSPPYT00000003704	2	2
ENSPPYG00000015536|ENSPPYT00000018068	2	2
ENSPPYG00000007747|ENSPPYT00000009088	2	2
ENSPPYG00000011771|ENSPPYT00000013669	2	2
ENSPPYG00000009737|ENSPPYT00000011333	2	2
ENSPPYG00000002814|ENSPPYT00000003391	2	2
ENSPPYG00000020477|ENSPPYT00000023887	2	2
ENSPPYG00000020430|ENSPPYT00000023833	2	2
ENSPPYG00000029395|ENSPPYT00000033013	2	2
ENSPPYG00000007794|ENSPPYT00000009140	2	2
ENSPPYG00000005325|ENSPPYT00000006303	2	2
ENSPPYG00000020655|ENSPPYT00000024092	2	2
ENSPPYG00000002907|ENSPPYT00000003495	2	2
ENSPPYG00000011376|ENSPPYT00000013202	2	2
ENSPPYG00000029372|ENSPPYT00000032877	2	2
ENSPPYG00000029867|ENSPPYT00000033365	2	2
ENSPPYG00000029730|ENSPPYT00000033680	2	2
ENSPPYG00000005438|ENSPPYT00000006441	2	2
ENSPPYG00000010853|ENSPPYT00000012601	2	2
ENSPPYG00000007791|ENSPPYT00000009137	2	2
ENSPPYG00000008101|ENSPPYT00000009479	3	0	5	67	77	109	72
ENSPPYG00000001999|ENSPPYT00000002384	3	1
ENSPPYG00000000700|ENSPPYT00000000841	3	1
ENSPPYG00000000474|ENSPPYT00000000569	3	1
ENSPPYG00000014424|ENSPPYT00000016779	3	1
ENSPPYG00000019419|ENSPPYT00000022649	3	1
ENSPPYG00000017183|ENSPPYT00000020005	3	1
ENSPPYG00000016888|ENSPPYT00000019653	3	1
ENSPPYG00000007782|ENSPPYT00000009126	3	1
ENSPPYG00000000901|ENSPPYT00000001089	3	1
ENSPPYG00000004064|ENSPPYT00000004827	3	1
ENSPPYG00000016050|ENSPPYT00000018681	3	1
ENSPPYG00000016031|ENSPPYT00000018662	3	1
ENSPPYG00000013567|ENSPPYT00000015774	3	1
ENSPPYG00000029546|ENSPPYT00000032850	3	1
ENSPPYG00000004736|ENSPPYT00000005605	3	1
ENSPPYG00000007367|ENSPPYT00000008661	3	1
ENSPPYG00000029697|ENSPPYT00000033451	3	1
ENSPPYG00000014961|ENSPPYT00000017386	3	1
ENSPPYG00000014819|ENSPPYT00000017223	3	1
ENSPPYG00000015811|ENSPPYT00000018390	3	1
ENSPPYG00000015538|ENSPPYT00000018070	3	1
ENSPPYG00000029736|ENSPPYT00000032871	3	1
ENSPPYG00000015537|ENSPPYT00000018069	3	1
ENSPPYG00000013147|ENSPPYT00000015286	3	1
ENSPPYG00000015536|ENSPPYT00000018068	3	1
ENSPPYG00000002814|ENSPPYT00000003391	3	1
ENSPPYG00000012922|ENSPPYT00000015009	3	1
ENSPPYG00000020477|ENSPPYT00000023887	3	1
ENSPPYG00000016271|ENSPPYT00000018920	3	1
ENSPPYG00000009502|ENSPPYT00000011077	3	1
ENSPPYG00000005780|ENSPPYT00000006829	3	1
ENSPPYG00000012183|ENSPPYT00000014137	3	1
ENSPPYG00000009365|ENSPPYT00000010920	3	1
ENSPPYG00000009745|ENSPPYT00000011341	3	1
ENSPPYG00000005779|ENSPPYT00000006828	3	1
ENSPPYG00000020164|ENSPPYT00000023515	3	1
ENSPPYG00000005777|ENSPPYT00000006826	3	1
ENSPPYG00000007076|ENSPPYT00000008332	3	1
ENSPPYG00000029395|ENSPPYT00000033013	3	1
ENSPPYG00000007794|ENSPPYT00000009140	3	1
ENSPPYG00000014487|ENSPPYT00000016845	3	1
ENSPPYG00000020655|ENSPPYT00000024092	3	1
ENSPPYG00000010853|ENSPPYT00000012601	3	1
ENSPPYG00000014496|ENSPPYT00000016856	3	1
ENSPPYG00000006263|ENSPPYT00000007394	3	1
ENSPPYG00000014479|ENSPPYT00000016837	3	1
ENSPPYG00000011781|ENSPPYT00000013680	3	1
ENSPPYG00000008946|ENSPPYT00000010441	3	1
ENSPPYG00000012034|ENSPPYT00000013967	3	1
ENSPPYG00000002167|ENSPPYT00000002596	3	1
ENSPPYG00000007791|ENSPPYT00000009137	3	1
ENSPPYG00000004506|ENSPPYT00000005345	3	2
ENSPPYG00000017450|ENSPPYT00000020332	4	0	64	220	45	70	67
ENSPPYG00000019621|ENSPPYT00000022894	4	1
ENSPPYG00000018805|ENSPPYT00000021938	4	2
ENSPPYG00000017450|ENSPPYT00000020332	4	0	55	91	45	70	62
ENSPPYG00000009591|ENSPPYT00000011175	4	1
ENSPPYG00000029406|ENSPPYT00000033394	4	1
ENSPPYG00000009768|ENSPPYT00000011368	4	1
ENSPPYG00000000447|ENSPPYT00000000532	4	1
ENSPPYG00000010616|ENSPPYT00000012344	4	1
ENSPPYG00000013893|ENSPPYT00000016159	4	1
ENSPPYG00000018225|ENSPPYT00000021239	4	1
ENSPPYG00000014329|ENSPPYT00000016669	4	1
ENSPPYG00000010558|ENSPPYT00000012277	4	1
ENSPPYG00000008676|ENSPPYT00000010131	4	1
ENSPPYG00000016756|ENSPPYT00000019489	4	1
ENSPPYG00000017451|ENSPPYT00000020334	4	1
ENSPPYG00000013033|ENSPPYT00000015150	4	1
ENSPPYG00000014819|ENSPPYT00000017223	4	1
ENSPPYG00000002668|ENSPPYT00000003217	4	1
ENSPPYG00000018906|ENSPPYT00000022055	4	1
ENSPPYG00000009783|ENSPPYT00000011385	4	1
ENSPPYG00000017734|ENSPPYT00000020663	4	1
ENSPPYG00000015674|ENSPPYT00000018235	4	1
ENSPPYG00000006068|ENSPPYT00000007174	4	1
ENSPPYG00000002561|ENSPPYT00000003077	4	1
ENSPPYG00000015538|ENSPPYT00000018070	4	1
ENSPPYG00000018474|ENSPPYT00000021534	4	1
ENSPPYG00000007747|ENSPPYT00000009088	4	1
ENSPPYG00000008085|ENSPPYT00000009462	4	1
ENSPPYG00000003388|ENSPPYT00000004038	4	1
ENSPPYG00000011771|ENSPPYT00000013669	4	1
ENSPPYG00000005780|ENSPPYT00000006829	4	1
ENSPPYG00000016239|ENSPPYT00000018885	4	1
ENSPPYG00000012247|ENSPPYT00000014215	4	1
ENSPPYG00000011110|ENSPPYT00000033765	4	1
ENSPPYG00000020271|ENSPPYT00000023649	4	1
ENSPPYG00000009745|ENSPPYT00000011341	4	1
ENSPPYG00000005777|ENSPPYT00000006826	4	1
ENSPPYG00000020430|ENSPPYT00000023833	4	1
ENSPPYG00000011376|ENSPPYT00000013202	4	1
ENSPPYG00000029372|ENSPPYT00000032877	4	1
ENSPPYG00000029867|ENSPPYT00000033365	4	1
ENSPPYG00000029730|ENSPPYT00000033680	4	1
ENSPPYG00000005438|ENSPPYT00000006441	4	1
ENSPPYG00000012832|ENSPPYT00000014907	4	1
ENSPPYG00000007352|ENSPPYT00000008643	4	1
ENSPPYG00000018805|ENSPPYT00000021938	4	2
ENSPPYG00000010936|ENSPPYT00000012692	5	0	386	840	166	201	293
ENSPPYG00000019621|ENSPPYT00000022894	5	1
ENSPPYG00000000601|ENSPPYT00000000728	5	2
ENSPPYG00000009591|ENSPPYT00000011175	5	2
ENSPPYG00000010274|ENSPPYT00000011944	5	2
ENSPPYG00000001656|ENSPPYT00000001973	5	2
ENSPPYG00000009768|ENSPPYT00000011368	5	2
ENSPPYG00000013893|ENSPPYT00000016159	5	2
ENSPPYG00000018225|ENSPPYT00000021239	5	2
ENSPPYG00000010558|ENSPPYT00000012277	5	2
ENSPPYG00000008676|ENSPPYT00000010131	5	2
ENSPPYG00000020561|ENSPPYT00000023984	5	2
ENSPPYG00000016756|ENSPPYT00000019489	5	2
ENSPPYG00000013033|ENSPPYT00000015150	5	2
ENSPPYG00000010174|ENSPPYT00000011820	5	2
ENSPPYG00000003011|ENSPPYT00000003612	5	2
ENSPPYG00000014819|ENSPPYT00000017223	5	2
ENSPPYG00000002668|ENSPPYT00000003217	5	2
ENSPPYG00000009783|ENSPPYT00000011385	5	2
ENSPPYG00000017734|ENSPPYT00000020663	5	2
ENSPPYG00000015674|ENSPPYT00000018235	5	2
ENSPPYG00000006068|ENSPPYT00000007174	5	2
ENSPPYG00000016005|ENSPPYT00000018628	5	2
ENSPPYG00000002561|ENSPPYT00000003077	5	2
ENSPPYG00000015538|ENSPPYT00000018070	5	2
ENSPPYG00000015537|ENSPPYT00000018069	5	2
ENSPPYG00000003092|ENSPPYT00000003704	5	2
ENSPPYG00000018474|ENSPPYT00000021534	5	2
ENSPPYG00000015536|ENSPPYT00000018068	5	2
ENSPPYG00000006383|ENSPPYT00000007531	5	2
ENSPPYG00000008085|ENSPPYT00000009462	5	2
ENSPPYG00000003388|ENSPPYT00000004038	5	2
ENSPPYG00000012357|ENSPPYT00000014338	5	2
ENSPPYG00000011771|ENSPPYT00000013669	5	2
ENSPPYG00000005780|ENSPPYT00000006829	5	2
ENSPPYG00000011110|ENSPPYT00000033765	5	2
ENSPPYG00000020271|ENSPPYT00000023649	5	2
ENSPPYG00000005779|ENSPPYT00000006828	5	2
ENSPPYG00000002907|ENSPPYT00000003495	5	2
ENSPPYG00000029372|ENSPPYT00000032877	5	2
ENSPPYG00000029867|ENSPPYT00000033365	5	2
ENSPPYG00000029730|ENSPPYT00000033680	5	2
ENSPPYG00000029881|ENSPPYT00000032890	5	2
ENSPPYG00000012832|ENSPPYT00000014907	5	2
ENSPPYG00000019941|ENSPPYT00000023263	5	2
ENSPPYG00000009745|ENSPPYT00000011341	5	0	44	98	1	31	37
ENSPPYG00000019621|ENSPPYT00000022894	5	1
ENSPPYG00000011625|ENSPPYT00000013495	5	2
ENSPPYG00000009745|ENSPPYT00000011341	5	0	48	100	1	31	39
ENSPPYG00000009591|ENSPPYT00000011175	5	1
ENSPPYG00000000474|ENSPPYT00000000569	5	1
ENSPPYG00000014424|ENSPPYT00000016779	5	1
ENSPPYG00000019419|ENSPPYT00000022649	5	1
ENSPPYG00000017183|ENSPPYT00000020005	5	1
ENSPPYG00000016888|ENSPPYT00000019653	5	1
ENSPPYG00000004064|ENSPPYT00000004827	5	1
ENSPPYG00000016050|ENSPPYT00000018681	5	1
ENSPPYG00000016031|ENSPPYT00000018662	5	1
ENSPPYG00000019147|ENSPPYT00000022322	5	1
ENSPPYG00000004738|ENSPPYT00000005607	5	1
ENSPPYG00000013567|ENSPPYT00000015774	5	1
ENSPPYG00000029546|ENSPPYT00000032850	5	1
ENSPPYG00000004736|ENSPPYT00000005605	5	1
ENSPPYG00000007367|ENSPPYT00000008661	5	1
ENSPPYG00000014961|ENSPPYT00000017386	5	1
ENSPPYG00000014819|ENSPPYT00000017223	5	1
ENSPPYG00000015811|ENSPPYT00000018390	5	1
ENSPPYG00000002668|ENSPPYT00000003217	5	1
ENSPPYG00000015538|ENSPPYT00000018070	5	1
ENSPPYG00000029736|ENSPPYT00000032871	5	1
ENSPPYG00000007188|ENSPPYT00000008463	5	1
ENSPPYG00000015537|ENSPPYT00000018069	5	1
ENSPPYG00000013147|ENSPPYT00000015286	5	1
ENSPPYG00000015536|ENSPPYT00000018068	5	1
ENSPPYG00000002814|ENSPPYT00000003391	5	1
ENSPPYG00000012922|ENSPPYT00000015009	5	1
ENSPPYG00000020477|ENSPPYT00000023887	5	1
ENSPPYG00000016271|ENSPPYT00000018920	5	1
ENSPPYG00000008101|ENSPPYT00000009479	5	1
ENSPPYG00000009502|ENSPPYT00000011077	5	1
ENSPPYG00000005780|ENSPPYT00000006829	5	1
ENSPPYG00000017450|ENSPPYT00000020332	5	1
ENSPPYG00000012183|ENSPPYT00000014137	5	1
ENSPPYG00000009365|ENSPPYT00000010920	5	1
ENSPPYG00000005779|ENSPPYT00000006828	5	1
ENSPPYG00000020164|ENSPPYT00000023515	5	1
ENSPPYG00000005777|ENSPPYT00000006826	5	1
ENSPPYG00000007076|ENSPPYT00000008332	5	1
ENSPPYG00000029395|ENSPPYT00000033013	5	1
ENSPPYG00000007794|ENSPPYT00000009140	5	1
ENSPPYG00000014487|ENSPPYT00000016845	5	1
ENSPPYG00000010853|ENSPPYT00000012601	5	1
ENSPPYG00000014496|ENSPPYT00000016856	5	1
ENSPPYG00000006263|ENSPPYT00000007394	5	1
ENSPPYG00000014479|ENSPPYT00000016837	5	1
ENSPPYG00000011781|ENSPPYT00000013680	5	1
ENSPPYG00000008946|ENSPPYT00000010441	5	1
ENSPPYG00000012034|ENSPPYT00000013967	5	1
ENSPPYG00000007791|ENSPPYT00000009137	5	1
ENSPPYG00000011625|ENSPPYT00000013495	5	2
ENSPPYG00000004665|ENSPPYT00000033198	6	0	24	61	70	429	65
ENSPPYG00000019621|ENSPPYT00000022894	6	1
ENSPPYG00000002946|ENSPPYT00000003540	6	1
ENSPPYG00000000601|ENSPPYT00000000728	6	1
ENSPPYG00000001928|ENSPPYT00000002303	6	1
ENSPPYG00000001322|ENSPPYT00000001587	6	1
ENSPPYG00000000474|ENSPPYT00000000569	6	1
ENSPPYG00000001927|ENSPPYT00000002302	6	1
ENSPPYG00000014424|ENSPPYT00000016779	6	1
ENSPPYG00000016888|ENSPPYT00000019653	6	1
ENSPPYG00000005054|ENSPPYT00000005978	6	1
ENSPPYG00000029885|ENSPPYT00000033230	6	1
ENSPPYG00000010274|ENSPPYT00000011944	6	1
ENSPPYG00000017081|ENSPPYT00000019880	6	1
ENSPPYG00000004398|ENSPPYT00000005218	6	1
ENSPPYG00000016114|ENSPPYT00000018750	6	1
ENSPPYG00000004064|ENSPPYT00000004827	6	1
ENSPPYG00000016050|ENSPPYT00000018681	6	1
ENSPPYG00000016031|ENSPPYT00000018662	6	1
ENSPPYG00000007367|ENSPPYT00000008661	6	1
ENSPPYG00000004724|ENSPPYT00000005591	6	1
ENSPPYG00000029765|ENSPPYT00000033406	6	1
ENSPPYG00000029518|ENSPPYT00000033192	6	1
ENSPPYG00000018225|ENSPPYT00000021239	6	1
ENSPPYG00000010174|ENSPPYT00000011820	6	1
ENSPPYG00000004632|ENSPPYT00000005485	6	1
ENSPPYG00000016597|ENSPPYT00000019302	6	1
ENSPPYG00000009403|ENSPPYT00000010958	6	1
ENSPPYG00000003011|ENSPPYT00000003612	6	1
ENSPPYG00000014500|ENSPPYT00000016860	6	1
ENSPPYG00000014819|ENSPPYT00000017223	6	1
ENSPPYG00000015537|ENSPPYT00000018069	6	1
ENSPPYG00000010068|ENSPPYT00000011705	6	1
ENSPPYG00000012802|ENSPPYT00000014868	6	1
ENSPPYG00000013147|ENSPPYT00000015286	6	1
ENSPPYG00000019836|ENSPPYT00000023153	6	1
ENSPPYG00000009812|ENSPPYT00000011416	6	1
ENSPPYG00000003092|ENSPPYT00000003704	6	1
ENSPPYG00000007747|ENSPPYT00000009088	6	1
ENSPPYG00000003388|ENSPPYT00000004038	6	1
ENSPPYG00000011771|ENSPPYT00000013669	6	1
ENSPPYG00000009737|ENSPPYT00000011333	6	1
ENSPPYG00000002814|ENSPPYT00000003391	6	1
ENSPPYG00000020477|ENSPPYT00000023887	6	1
ENSPPYG00000005779|ENSPPYT00000006828	6	1
ENSPPYG00000020430|ENSPPYT00000023833	6	1
ENSPPYG00000029395|ENSPPYT00000033013	6	1
ENSPPYG00000015300|ENSPPYT00000017785	6	1
ENSPPYG00000007794|ENSPPYT00000009140	6	1
ENSPPYG00000005325|ENSPPYT00000006303	6	1
ENSPPYG00000005964|ENSPPYT00000007046	6	1
ENSPPYG00000002907|ENSPPYT00000003495	6	1
ENSPPYG00000011376|ENSPPYT00000013202	6	1
ENSPPYG00000029372|ENSPPYT00000032877	6	1
ENSPPYG00000029867|ENSPPYT00000033365	6	1
ENSPPYG00000029730|ENSPPYT00000033680	6	1
ENSPPYG00000005438|ENSPPYT00000006441	6	1
ENSPPYG00000010853|ENSPPYT00000012601	6	1
ENSPPYG00000029510|ENSPPYT00000033802	6	1
ENSPPYG00000012803|ENSPPYT00000014869	6	1
ENSPPYG00000012879|ENSPPYT00000014958	6	2
ENSPPYG00000004398|ENSPPYT00000005218	7	0	294	425	2	54	174
ENSPPYG00000019621|ENSPPYT00000022894	7	1
ENSPPYG00000000601|ENSPPYT00000000728	7	2
ENSPPYG00000001928|ENSPPYT00000002303	7	2
ENSPPYG00000009591|ENSPPYT00000011175	7	2
ENSPPYG00000001999|ENSPPYT00000002384	7	2
ENSPPYG00000001322|ENSPPYT00000001587	7	2
ENSPPYG00000029406|ENSPPYT00000033394	7	2
ENSPPYG00000001927|ENSPPYT00000002302	7	2
ENSPPYG00000014424|ENSPPYT00000016779	7	2
ENSPPYG00000016888|ENSPPYT00000019653	7	2
ENSPPYG00000005054|ENSPPYT00000005978	7	2
ENSPPYG00000029885|ENSPPYT00000033230	7	2
ENSPPYG00000010274|ENSPPYT00000011944	7	2
ENSPPYG00000007782|ENSPPYT00000009126	7	2
ENSPPYG00000017081|ENSPPYT00000019880	7	2
ENSPPYG00000000901|ENSPPYT00000001089	7	2
ENSPPYG00000016114|ENSPPYT00000018750	7	2
ENSPPYG00000004064|ENSPPYT00000004827	7	2
ENSPPYG00000016050|ENSPPYT00000018681	7	2
ENSPPYG00000006324|ENSPPYT00000007462	7	2
ENSPPYG00000016031|ENSPPYT00000018662	7	2
ENSPPYG00000007367|ENSPPYT00000008661	7	2
ENSPPYG00000029765|ENSPPYT00000033406	7	2
ENSPPYG00000004665|ENSPPYT00000033198	7	2
ENSPPYG00000029518|ENSPPYT00000033192	7	2
ENSPPYG00000018225|ENSPPYT00000021239	7	2
ENSPPYG00000010174|ENSPPYT00000011820	7	2
ENSPPYG00000004632|ENSPPYT00000005485	7	2
ENSPPYG00000004513|ENSPPYT00000005353	7	2
ENSPPYG00000003839|ENSPPYT00000004570	7	2
ENSPPYG00000029697|ENSPPYT00000033451	7	2
ENSPPYG00000016597|ENSPPYT00000019302	7	2
ENSPPYG00000009403|ENSPPYT00000010958	7	2
ENSPPYG00000003011|ENSPPYT00000003612	7	2
ENSPPYG00000014500|ENSPPYT00000016860	7	2
ENSPPYG00000014819|ENSPPYT00000017223	7	2
ENSPPYG00000002561|ENSPPYT00000003077	7	2
ENSPPYG00000015538|ENSPPYT00000018070	7	2
ENSPPYG00000015537|ENSPPYT00000018069	7	2
ENSPPYG00000010068|ENSPPYT00000011705	7	2
ENSPPYG00000013147|ENSPPYT00000015286	7	2
ENSPPYG00000019836|ENSPPYT00000023153	7	2
ENSPPYG00000003092|ENSPPYT00000003704	7	2
ENSPPYG00000015536|ENSPPYT00000018068	7	2
ENSPPYG00000007747|ENSPPYT00000009088	7	2
ENSPPYG00000003388|ENSPPYT00000004038	7	2
ENSPPYG00000011771|ENSPPYT00000013669	7	2
ENSPPYG00000009737|ENSPPYT00000011333	7	2
ENSPPYG00000002814|ENSPPYT00000003391	7	2
ENSPPYG00000001607|ENSPPYT00000001911	7	2
ENSPPYG00000020477|ENSPPYT00000023887	7	2
ENSPPYG00000005780|ENSPPYT00000006829	7	2
ENSPPYG00000005779|ENSPPYT00000006828	7	2
ENSPPYG00000007095|ENSPPYT00000008355	7	2
ENSPPYG00000020430|ENSPPYT00000023833	7	2
ENSPPYG00000029395|ENSPPYT00000033013	7	2
ENSPPYG00000015300|ENSPPYT00000017785	7	2
ENSPPYG00000005325|ENSPPYT00000006303	7	2
ENSPPYG00000020655|ENSPPYT00000024092	7	2
ENSPPYG00000005964|ENSPPYT00000007046	7	2
ENSPPYG00000002907|ENSPPYT00000003495	7	2
ENSPPYG00000011376|ENSPPYT00000013202	7	2
ENSPPYG00000029372|ENSPPYT00000032877	7	2
ENSPPYG00000029867|ENSPPYT00000033365	7	2
ENSPPYG00000029730|ENSPPYT00000033680	7	2
ENSPPYG00000029881|ENSPPYT00000032890	7	2
ENSPPYG00000005438|ENSPPYT00000006441	7	2
ENSPPYG00000010853|ENSPPYT00000012601	7	2
ENSPPYG00000007791|ENSPPYT00000009137	7	2
ENSPPYG00000029510|ENSPPYT00000033802	7	2
ENSPPYG00000004398|ENSPPYT00000005218	7	0	2	54	114	1309	84
ENSPPYG00000000601|ENSPPYT00000000728	7	1
ENSPPYG00000001928|ENSPPYT00000002303	7	1
ENSPPYG00000009591|ENSPPYT00000011175	7	1
ENSPPYG00000001999|ENSPPYT00000002384	7	1
ENSPPYG00000001322|ENSPPYT00000001587	7	1
ENSPPYG00000029406|ENSPPYT00000033394	7	1
ENSPPYG00000001927|ENSPPYT00000002302	7	1
ENSPPYG00000014424|ENSPPYT00000016779	7	1
ENSPPYG00000016888|ENSPPYT00000019653	7	1
ENSPPYG00000005054|ENSPPYT00000005978	7	1
ENSPPYG00000029885|ENSPPYT00000033230	7	1
ENSPPYG00000010274|ENSPPYT00000011944	7	1
ENSPPYG00000007782|ENSPPYT00000009126	7	1
ENSPPYG00000017081|ENSPPYT00000019880	7	1
ENSPPYG00000000901|ENSPPYT00000001089	7	1
ENSPPYG00000016114|ENSPPYT00000018750	7	1
ENSPPYG00000004064|ENSPPYT00000004827	7	1
ENSPPYG00000016050|ENSPPYT00000018681	7	1
ENSPPYG00000006324|ENSPPYT00000007462	7	1
ENSPPYG00000016031|ENSPPYT00000018662	7	1
ENSPPYG00000007367|ENSPPYT00000008661	7	1
ENSPPYG00000029765|ENSPPYT00000033406	7	1
ENSPPYG00000004665|ENSPPYT00000033198	7	1
ENSPPYG00000029518|ENSPPYT00000033192	7	1
ENSPPYG00000018225|ENSPPYT00000021239	7	1
ENSPPYG00000010174|ENSPPYT00000011820	7	1
ENSPPYG00000004632|ENSPPYT00000005485	7	1
ENSPPYG00000004513|ENSPPYT00000005353	7	1
ENSPPYG00000003839|ENSPPYT00000004570	7	1
ENSPPYG00000029697|ENSPPYT00000033451	7	1
ENSPPYG00000016597|ENSPPYT00000019302	7	1
ENSPPYG00000009403|ENSPPYT00000010958	7	1
ENSPPYG00000003011|ENSPPYT00000003612	7	1
ENSPPYG00000014500|ENSPPYT00000016860	7	1
ENSPPYG00000014819|ENSPPYT00000017223	7	1
ENSPPYG00000002561|ENSPPYT00000003077	7	1
ENSPPYG00000015538|ENSPPYT00000018070	7	1
ENSPPYG00000015537|ENSPPYT00000018069	7	1
ENSPPYG00000010068|ENSPPYT00000011705	7	1
ENSPPYG00000013147|ENSPPYT00000015286	7	1
ENSPPYG00000019836|ENSPPYT00000023153	7	1
ENSPPYG00000003092|ENSPPYT00000003704	7	1
ENSPPYG00000015536|ENSPPYT00000018068	7	1
ENSPPYG00000007747|ENSPPYT00000009088	7	1
ENSPPYG00000003388|ENSPPYT00000004038	7	1
ENSPPYG00000011771|ENSPPYT00000013669	7	1
ENSPPYG00000009737|ENSPPYT00000011333	7	1
ENSPPYG00000002814|ENSPPYT00000003391	7	1
ENSPPYG00000001607|ENSPPYT00000001911	7	1
ENSPPYG00000020477|ENSPPYT00000023887	7	1
ENSPPYG00000005780|ENSPPYT00000006829	7	1
ENSPPYG00000005779|ENSPPYT00000006828	7	1
ENSPPYG00000007095|ENSPPYT00000008355	7	1
ENSPPYG00000020430|ENSPPYT00000023833	7	1
ENSPPYG00000029395|ENSPPYT00000033013	7	1
ENSPPYG00000015300|ENSPPYT00000017785	7	1
ENSPPYG00000005325|ENSPPYT00000006303	7	1
ENSPPYG00000020655|ENSPPYT00000024092	7	1
ENSPPYG00000005964|ENSPPYT00000007046	7	1
ENSPPYG00000002907|ENSPPYT00000003495	7	1
ENSPPYG00000011376|ENSPPYT00000013202	7	1
ENSPPYG00000029372|ENSPPYT00000032877	7	1
ENSPPYG00000029867|ENSPPYT00000033365	7	1
ENSPPYG00000029730|ENSPPYT00000033680	7	1
ENSPPYG00000029881|ENSPPYT00000032890	7	1
ENSPPYG00000005438|ENSPPYT00000006441	7	1
ENSPPYG00000010853|ENSPPYT00000012601	7	1
ENSPPYG00000007791|ENSPPYT00000009137	7	1
ENSPPYG00000029510|ENSPPYT00000033802	7	1
ENSPPYG00000003497|ENSPPYT00000004168	7	2
ENSPPYG00000019419|ENSPPYT00000022649	8	0	1	46	70	97	58
ENSPPYG00000019621|ENSPPYT00000022894	8	1
ENSPPYG00000009913|ENSPPYT00000011532	8	1
ENSPPYG00000010357|ENSPPYT00000012044	8	1
ENSPPYG00000000041|ENSPPYT00000000044	8	1
ENSPPYG00000010578|ENSPPYT00000012302	8	1
ENSPPYG00000029549|ENSPPYT00000033677	8	1
ENSPPYG00000010567|ENSPPYT00000012287	8	1
ENSPPYG00000010359|ENSPPYT00000012046	8	1
ENSPPYG00000005154|ENSPPYT00000006101	8	1
ENSPPYG00000020275|ENSPPYT00000023653	8	1
ENSPPYG00000020276|ENSPPYT00000023654	8	1
ENSPPYG00000009525|ENSPPYT00000011102	8	1
ENSPPYG00000029501|ENSPPYT00000033841	8	1
ENSPPYG00000005153|ENSPPYT00000006100	8	1
ENSPPYG00000029450|ENSPPYT00000032935	8	1
ENSPPYG00000009780|ENSPPYT00000011382	8	1
ENSPPYG00000010341|ENSPPYT00000012026	8	1
ENSPPYG00000010531|ENSPPYT00000012249	8	1
ENSPPYG00000010453|ENSPPYT00000012156	8	1
ENSPPYG00000019932|ENSPPYT00000023254	8	1
ENSPPYG00000010353|ENSPPYT00000012040	8	1
ENSPPYG00000007727|ENSPPYT00000009066	8	1
ENSPPYG00000029921|ENSPPYT00000033514	8	1
ENSPPYG00000029678|ENSPPYT00000033444	8	1
ENSPPYG00000029905|ENSPPYT00000033310	8	1
ENSPPYG00000016117|ENSPPYT00000018753	8	1
ENSPPYG00000029650|ENSPPYT00000033921	8	1
ENSPPYG00000018989|ENSPPYT00000022143	8	1
ENSPPYG00000010451|ENSPPYT00000012154	8	1
ENSPPYG00000007662|ENSPPYT00000008990	8	1
ENSPPYG00000010345|ENSPPYT00000012030	8	1
ENSPPYG00000010346|ENSPPYT00000012031	8	1
ENSPPYG00000009798|ENSPPYT00000011402	8	1
ENSPPYG00000010349|ENSPPYT00000012035	8	1
ENSPPYG00000029806|ENSPPYT00000033844	8	1
ENSPPYG00000010734|ENSPPYT00000012471	8	1
ENSPPYG00000010592|ENSPPYT00000012319	8	1
ENSPPYG00000009784|ENSPPYT00000011387	8	1
ENSPPYG00000009800|ENSPPYT00000011404	8	1
ENSPPYG00000009801|ENSPPYT00000011405	8	1
ENSPPYG00000009787|ENSPPYT00000011391	8	1
ENSPPYG00000017535|ENSPPYT00000020428	8	1
ENSPPYG00000017532|ENSPPYT00000020425	8	1
ENSPPYG00000009794|ENSPPYT00000011398	8	1
ENSPPYG00000000155|ENSPPYT00000000166	8	1
ENSPPYG00000009785|ENSPPYT00000011388	8	1
ENSPPYG00000010545|ENSPPYT00000012263	8	1
ENSPPYG00000017531|ENSPPYT00000020424	8	1
ENSPPYG00000029567|ENSPPYT00000033455	8	1
ENSPPYG00000009792|ENSPPYT00000011396	8	1
ENSPPYG00000017530|ENSPPYT00000020423	8	1
ENSPPYG00000017541|ENSPPYT00000020435	8	1
ENSPPYG00000018271|ENSPPYT00000021285	8	1
ENSPPYG00000018240|ENSPPYT00000021254	8	1
ENSPPYG00000010586|ENSPPYT00000012311	8	1
ENSPPYG00000010595|ENSPPYT00000012322	8	1
ENSPPYG00000029775|ENSPPYT00000033847	8	1
ENSPPYG00000010338|ENSPPYT00000012023	8	1
ENSPPYG00000010334|ENSPPYT00000012018	8	1
ENSPPYG00000010335|ENSPPYT00000012019	8	1
ENSPPYG00000009917|ENSPPYT00000011538	8	1
ENSPPYG00000010344|ENSPPYT00000012029	8	1
ENSPPYG00000009529|ENSPPYT00000011106	8	1
ENSPPYG00000010360|ENSPPYT00000012048	8	1
ENSPPYG00000010450|ENSPPYT00000012153	8	1
ENSPPYG00000007491|ENSPPYT00000008804	8	1
ENSPPYG00000007703|ENSPPYT00000009037	8	1
ENSPPYG00000010490|ENSPPYT00000012204	8	1
ENSPPYG00000009910|ENSPPYT00000011528	8	1
ENSPPYG00000009899|ENSPPYT00000011513	8	1
ENSPPYG00000009906|ENSPPYT00000011521	8	1
ENSPPYG00000005150|ENSPPYT00000006097	8	1
ENSPPYG00000010330|ENSPPYT00000012013	8	1
ENSPPYG00000009904|ENSPPYT00000011519	8	1
ENSPPYG00000009918|ENSPPYT00000011540	8	1
ENSPPYG00000014501|ENSPPYT00000016861	8	1
ENSPPYG00000010446|ENSPPYT00000012149	8	1
ENSPPYG00000029586|ENSPPYT00000033176	8	1
ENSPPYG00000009984|ENSPPYT00000011613	8	1
ENSPPYG00000009922|ENSPPYT00000011545	8	1
ENSPPYG00000009916|ENSPPYT00000011536	8	1
ENSPPYG00000011598|ENSPPYT00000013464	8	1
ENSPPYG00000029479|ENSPPYT00000033325	8	1
ENSPPYG00000014499|ENSPPYT00000016859	8	1
ENSPPYG00000029732|ENSPPYT00000033112	8	1
ENSPPYG00000010337|ENSPPYT00000012022	8	1
ENSPPYG00000010078|ENSPPYT00000011715	8	1
ENSPPYG00000009513|ENSPPYT00000011088	8	1
ENSPPYG00000009470|ENSPPYT00000011035	8	1
ENSPPYG00000010448|ENSPPYT00000012151	8	1
ENSPPYG00000019452|ENSPPYT00000022686	8	1
ENSPPYG00000009915|ENSPPYT00000011535	8	1
ENSPPYG00000029671|ENSPPYT00000033618	8	1
ENSPPYG00000016111|ENSPPYT00000018747	8	1
ENSPPYG00000016113|ENSPPYT00000018749	8	1
ENSPPYG00000010447|ENSPPYT00000012150	8	1
ENSPPYG00000020303|ENSPPYT00000023685	8	1
ENSPPYG00000002205|ENSPPYT00000002653	8	1
ENSPPYG00000009843|ENSPPYT00000011452	8	1
ENSPPYG00000009914|ENSPPYT00000011533	8	1
ENSPPYG00000009908|ENSPPYT00000011523	8	1
ENSPPYG00000015957|ENSPPYT00000018573	8	1
ENSPPYG00000007556|ENSPPYT00000008877	8	1
ENSPPYG00000009907|ENSPPYT00000011522	8	1
ENSPPYG00000001488|ENSPPYT00000001776	8	1
ENSPPYG00000019420|ENSPPYT00000022650	8	1
ENSPPYG00000010452|ENSPPYT00000012155	8	1
ENSPPYG00000000474|ENSPPYT00000000569	8	2
ENSPPYG00000014424|ENSPPYT00000016779	8	2
ENSPPYG00000017183|ENSPPYT00000020005	8	2
ENSPPYG00000004064|ENSPPYT00000004827	8	2
ENSPPYG00000029546|ENSPPYT00000032850	8	2
ENSPPYG00000007367|ENSPPYT00000008661	8	2
ENSPPYG00000029697|ENSPPYT00000033451	8	2
ENSPPYG00000015811|ENSPPYT00000018390	8	2
ENSPPYG00000018906|ENSPPYT00000022055	8	2
ENSPPYG00000015538|ENSPPYT00000018070	8	2
ENSPPYG00000029736|ENSPPYT00000032871	8	2
ENSPPYG00000015537|ENSPPYT00000018069	8	2
ENSPPYG00000013147|ENSPPYT00000015286	8	2
ENSPPYG00000012922|ENSPPYT00000015009	8	2
ENSPPYG00000008101|ENSPPYT00000009479	8	2
ENSPPYG00000009502|ENSPPYT00000011077	8	2
ENSPPYG00000009745|ENSPPYT00000011341	8	2
ENSPPYG00000005779|ENSPPYT00000006828	8	2
ENSPPYG00000005777|ENSPPYT00000006826	8	2
ENSPPYG00000007076|ENSPPYT00000008332	8	2
ENSPPYG00000014496|ENSPPYT00000016856	8	2
ENSPPYG00000017510|ENSPPYT00000020399	9	0	99	167	177	260	172
ENSPPYG00000017329|ENSPPYT00000020185	9	1
ENSPPYG00000017519|ENSPPYT00000020409	9	2
ENSPPYG00000017341|ENSPPYT00000020199	9	2
ENSPPYG00000018238|ENSPPYT00000021252	9	2
ENSPPYG00000018705|ENSPPYT00000021821	10	0	116	256	1	20	68
ENSPPYG00000019023|ENSPPYT00000022181	10	1
ENSPPYG00000025945|ENSPPYT00000029424	10	2
ENSPPYG00000012046|ENSPPYT00000013979	11	0	90	117	1	66	78
ENSPPYG00000012002|ENSPPYT00000013933	11	1
ENSPPYG00000012019|ENSPPYT00000013950	11	2
ENSPPYG00000019590|ENSPPYT00000022857	12	0	1	34	47	82	40
ENSPPYG00000012008|ENSPPYT00000013939	12	1
ENSPPYG00000013234|ENSPPYT00000015386	12	1
ENSPPYG00000005641|ENSPPYT00000006666	12	1
ENSPPYG00000014662|ENSPPYT00000017048	12	1
ENSPPYG00000029602|ENSPPYT00000033692	12	1
ENSPPYG00000018642|ENSPPYT00000021750	12	1
ENSPPYG00000006176|ENSPPYT00000007298	12	1
ENSPPYG00000019911|ENSPPYT00000023230	12	1
ENSPPYG00000009455|ENSPPYT00000011019	12	2
ENSPPYG00000020005|ENSPPYT00000023330	13	0	77	122	1	44	60
ENSPPYG00000020920|ENSPPYT00000024398	13	1
ENSPPYG00000007265|ENSPPYT00000008549	13	1
ENSPPYG00000029657|ENSPPYT00000033565	13	1
ENSPPYG00000007264|ENSPPYT00000008547	13	1
ENSPPYG00000019962|ENSPPYT00000023286	13	1
ENSPPYG00000007173|ENSPPYT00000008445	13	1
ENSPPYG00000007711|ENSPPYT00000009047	13	1
ENSPPYG00000005223|ENSPPYT00000006184	13	1
ENSPPYG00000007717|ENSPPYT00000009054	13	1
ENSPPYG00000020069|ENSPPYT00000023400	13	1
ENSPPYG00000020068|ENSPPYT00000023396	13	1
ENSPPYG00000007688|ENSPPYT00000009018	13	1
ENSPPYG00000020056|ENSPPYT00000023384	13	1
ENSPPYG00000020042|ENSPPYT00000023370	13	1
ENSPPYG00000029900|ENSPPYT00000033034	13	1
ENSPPYG00000007693|ENSPPYT00000009024	13	1
ENSPPYG00000007686|ENSPPYT00000009015	13	1
ENSPPYG00000007691|ENSPPYT00000009022	13	1
ENSPPYG00000007266|ENSPPYT00000008551	13	2
ENSPPYG00000007692|ENSPPYT00000009023	13	2
ENSPPYG00000007172|ENSPPYT00000008444	13	2
ENSPPYG00000007702|ENSPPYT00000009036	13	2
ENSPPYG00000007745|ENSPPYT00000009086	13	2
ENSPPYG00000007695|ENSPPYT00000009027	13	2
ENSPPYG00000007718|ENSPPYT00000009055	13	2
ENSPPYG00000007707|ENSPPYT00000009043	13	2
ENSPPYG00000007712|ENSPPYT00000009049	13	2
ENSPPYG00000020921|ENSPPYT00000024400	13	2
ENSPPYG00000007689|ENSPPYT00000009020	13	2
ENSPPYG00000007687|ENSPPYT00000009017	13	2
ENSPPYG00000029793|ENSPPYT00000033648	14	0	556	1100	1	43	299
ENSPPYG00000029462|ENSPPYT00000033623	14	1
ENSPPYG00000012139|ENSPPYT00000014088	14	1
ENSPPYG00000012709|ENSPPYT00000014762	14	1
ENSPPYG00000012721|ENSPPYT00000014776	14	2
ENSPPYG00000012721|ENSPPYT00000014776	15	0	782	824	122	724	753
ENSPPYG00000029793|ENSPPYT00000033648	15	1
ENSPPYG00000012138|ENSPPYT00000014087	15	2
ENSPPYG00000029538|ENSPPYT00000033529	15	2
ENSPPYG00000012763|ENSPPYT00000014820	16	0	74	276	5	57	65
ENSPPYG00000012137|ENSPPYT00000014086	16	0	157	362	29	143	150
ENSPPYG00000029627|ENSPPYT00000033473	16	1
ENSPPYG00000012073|ENSPPYT00000014010	16	2
ENSPPYG00000003423|ENSPPYT00000004078	17	0	91	187	1159	2209	673
ENSPPYG00000029428|ENSPPYT00000034016	17	1
ENSPPYG00000004792|ENSPPYT00000005675	17	2
ENSPPYG00000016278|ENSPPYT00000018927	18	0	230	370	1	26	128
ENSPPYG00000029391|ENSPPYT00000033010	18	1
ENSPPYG00000017283|ENSPPYT00000020136	18	2
ENSPPYG00000007862|ENSPPYT00000009213	19	0	191	488	1011	1405	749
ENSPPYG00000008796|ENSPPYT00000010265	19	1
ENSPPYG00000008510|ENSPPYT00000009943	19	1
ENSPPYG00000008828|ENSPPYT00000010305	19	1
ENSPPYG00000008509|ENSPPYT00000009942	19	1
ENSPPYG00000008207|ENSPPYT00000009597	19	1
ENSPPYG00000008208|ENSPPYT00000009598	19	1
ENSPPYG00000008209|ENSPPYT00000009599	19	1
ENSPPYG00000008136|ENSPPYT00000009516	19	1
ENSPPYG00000008206|ENSPPYT00000009596	19	1
ENSPPYG00000008024|ENSPPYT00000009390	19	1
ENSPPYG00000029374|ENSPPYT00000033882	19	1
ENSPPYG00000008967|ENSPPYT00000010462	19	1
ENSPPYG00000008826|ENSPPYT00000010303	19	1
ENSPPYG00000008817|ENSPPYT00000010293	19	1
ENSPPYG00000008868|ENSPPYT00000010346	19	1
ENSPPYG00000008825|ENSPPYT00000010302	19	1
ENSPPYG00000008009|ENSPPYT00000009373	19	1
ENSPPYG00000008053|ENSPPYT00000009427	19	1
ENSPPYG00000008513|ENSPPYT00000009946	19	2
ENSPPYG00000008942|ENSPPYT00000010436	19	2
ENSPPYG00000008869|ENSPPYT00000010347	19	2
ENSPPYG00000001815|ENSPPYT00000002171	20	0	325	399	537	714	468
ENSPPYG00000010666|ENSPPYT00000012397	20	1
ENSPPYG00000010681|ENSPPYT00000012413	20	1
ENSPPYG00000001818|ENSPPYT00000002174	20	2
ENSPPYG00000001815|ENSPPYT00000002171	20	0	325	399	697	807	548
ENSPPYG00000010666|ENSPPYT00000012397	20	1
ENSPPYG00000010681|ENSPPYT00000012413	20	1
ENSPPYG00000020751|ENSPPYT00000024201	20	2
ENSPPYG00000001815|ENSPPYT00000002171	20	0	537	714	697	807	705
ENSPPYG00000001818|ENSPPYT00000002174	20	1
ENSPPYG00000020751|ENSPPYT00000024201	20	2
ENSPPYG00000017527|ENSPPYT00000020418	21	0	70	311	550	595	430
ENSPPYG00000019920|ENSPPYT00000023241	21	1
ENSPPYG00000020002|ENSPPYT00000023327	21	1
ENSPPYG00000011626|ENSPPYT00000013497	21	1
ENSPPYG00000011624|ENSPPYT00000013494	21	2
ENSPPYG00000020021|ENSPPYT00000023349	21	2
ENSPPYG00000013422|ENSPPYT00000015610	22	0	843	965	91	809	826
ENSPPYG00000018007|ENSPPYT00000020996	22	1
ENSPPYG00000018008|ENSPPYT00000020997	22	2
Orangutan MosaicFinder Results Detected at an 80% Percentage Identity Threshold.
gene_id	fusion_event	family_number	start_med_align1	end_med_align1	start_med_align2	end_med_align2	break_point
ENSPPYG00000002978|ENSPPYT00000003576	0	0	31	177	1	23	27
ENSPPYG00000019922|ENSPPYT00000023243	0	0	17	142	1	23	20
ENSPPYG00000019008|ENSPPYT00000022166	0	1
ENSPPYG00000014464|ENSPPYT00000016822	0	1
ENSPPYG00000014471|ENSPPYT00000016829	0	2
ENSPPYG00000018705|ENSPPYT00000021821	1	0	116	256	1	20	68
ENSPPYG00000019023|ENSPPYT00000022181	1	1
ENSPPYG00000025945|ENSPPYT00000029424	1	2
ENSPPYG00000008101|ENSPPYT00000009479	2	0	5	68	77	109	72
ENSPPYG00000019419|ENSPPYT00000022649	2	1
ENSPPYG00000014424|ENSPPYT00000016779	2	1
ENSPPYG00000000901|ENSPPYT00000001089	2	1
ENSPPYG00000000474|ENSPPYT00000000569	2	1
ENSPPYG00000001999|ENSPPYT00000002384	2	1
ENSPPYG00000014819|ENSPPYT00000017223	2	1
ENSPPYG00000000700|ENSPPYT00000000841	2	1
ENSPPYG00000029395|ENSPPYT00000033013	2	1
ENSPPYG00000015536|ENSPPYT00000018068	2	1
ENSPPYG00000004064|ENSPPYT00000004827	2	1
ENSPPYG00000016050|ENSPPYT00000018681	2	1
ENSPPYG00000029546|ENSPPYT00000032850	2	1
ENSPPYG00000016031|ENSPPYT00000018662	2	1
ENSPPYG00000005777|ENSPPYT00000006826	2	1
ENSPPYG00000029697|ENSPPYT00000033451	2	1
ENSPPYG00000009365|ENSPPYT00000010920	2	1
ENSPPYG00000009502|ENSPPYT00000011077	2	1
ENSPPYG00000011781|ENSPPYT00000013680	2	1
ENSPPYG00000005779|ENSPPYT00000006828	2	1
ENSPPYG00000012922|ENSPPYT00000015009	2	1
ENSPPYG00000007076|ENSPPYT00000008332	2	1
ENSPPYG00000016888|ENSPPYT00000019653	2	1
ENSPPYG00000017183|ENSPPYT00000020005	2	1
ENSPPYG00000005780|ENSPPYT00000006829	2	1
ENSPPYG00000015537|ENSPPYT00000018069	2	1
ENSPPYG00000004736|ENSPPYT00000005605	2	1
ENSPPYG00000007367|ENSPPYT00000008661	2	1
ENSPPYG00000014496|ENSPPYT00000016856	2	1
ENSPPYG00000015811|ENSPPYT00000018390	2	1
ENSPPYG00000013147|ENSPPYT00000015286	2	1
ENSPPYG00000002814|ENSPPYT00000003391	2	1
ENSPPYG00000008946|ENSPPYT00000010441	2	1
ENSPPYG00000015538|ENSPPYT00000018070	2	1
ENSPPYG00000007791|ENSPPYT00000009137	2	1
ENSPPYG00000007794|ENSPPYT00000009140	2	1
ENSPPYG00000004506|ENSPPYT00000005345	2	2
ENSPPYG00000020005|ENSPPYT00000023330	3	0	77	122	1	44	60
ENSPPYG00000020920|ENSPPYT00000024398	3	1
ENSPPYG00000007265|ENSPPYT00000008549	3	1
ENSPPYG00000029657|ENSPPYT00000033565	3	1
ENSPPYG00000007264|ENSPPYT00000008547	3	1
ENSPPYG00000020068|ENSPPYT00000023396	3	1
ENSPPYG00000007173|ENSPPYT00000008445	3	1
ENSPPYG00000007711|ENSPPYT00000009047	3	1
ENSPPYG00000005223|ENSPPYT00000006184	3	1
ENSPPYG00000007693|ENSPPYT00000009024	3	1
ENSPPYG00000020069|ENSPPYT00000023400	3	1
ENSPPYG00000019962|ENSPPYT00000023286	3	1
ENSPPYG00000020056|ENSPPYT00000023384	3	1
ENSPPYG00000007717|ENSPPYT00000009054	3	1
ENSPPYG00000020042|ENSPPYT00000023370	3	1
ENSPPYG00000007688|ENSPPYT00000009018	3	1
ENSPPYG00000007686|ENSPPYT00000009015	3	1
ENSPPYG00000007691|ENSPPYT00000009022	3	1
ENSPPYG00000007266|ENSPPYT00000008551	3	2
ENSPPYG00000007692|ENSPPYT00000009023	3	2
ENSPPYG00000007172|ENSPPYT00000008444	3	2
ENSPPYG00000007702|ENSPPYT00000009036	3	2
ENSPPYG00000007745|ENSPPYT00000009086	3	2
ENSPPYG00000007695|ENSPPYT00000009027	3	2
ENSPPYG00000007718|ENSPPYT00000009055	3	2
ENSPPYG00000007707|ENSPPYT00000009043	3	2
ENSPPYG00000007712|ENSPPYT00000009049	3	2
ENSPPYG00000020921|ENSPPYT00000024400	3	2
ENSPPYG00000007689|ENSPPYT00000009020	3	2
ENSPPYG00000007687|ENSPPYT00000009017	3	2
ENSPPYG00000029793|ENSPPYT00000033648	4	0	556	1100	1	43	299
ENSPPYG00000029462|ENSPPYT00000033623	4	1
ENSPPYG00000012139|ENSPPYT00000014088	4	1
ENSPPYG00000012709|ENSPPYT00000014762	4	1
ENSPPYG00000012721|ENSPPYT00000014776	4	2
ENSPPYG00000012721|ENSPPYT00000014776	5	0	782	824	122	724	753
ENSPPYG00000029793|ENSPPYT00000033648	5	1
ENSPPYG00000012138|ENSPPYT00000014087	5	2
ENSPPYG00000029538|ENSPPYT00000033529	5	2
ENSPPYG00000012137|ENSPPYT00000014086	6	0	157	368	29	143	150
ENSPPYG00000029627|ENSPPYT00000033473	6	1
ENSPPYG00000012073|ENSPPYT00000014010	6	2
ENSPPYG00000016278|ENSPPYT00000018927	7	0	230	370	1	26	128
ENSPPYG00000029391|ENSPPYT00000033010	7	1
ENSPPYG00000017283|ENSPPYT00000020136	7	2
ENSPPYG00000019037|ENSPPYT00000022197	8	0	276	804	1	177	226
ENSPPYG00000019872|ENSPPYT00000023189	8	1
ENSPPYG00000019041|ENSPPYT00000022203	8	2
ENSPPYG00000007862|ENSPPYT00000009213	9	0	191	488	1011	1405	749
ENSPPYG00000008796|ENSPPYT00000010265	9	1
ENSPPYG00000008510|ENSPPYT00000009943	9	1
ENSPPYG00000008826|ENSPPYT00000010303	9	1
ENSPPYG00000008509|ENSPPYT00000009942	9	1
ENSPPYG00000008825|ENSPPYT00000010302	9	1
ENSPPYG00000008207|ENSPPYT00000009597	9	1
ENSPPYG00000008817|ENSPPYT00000010293	9	1
ENSPPYG00000008209|ENSPPYT00000009599	9	1
ENSPPYG00000029374|ENSPPYT00000033882	9	1
ENSPPYG00000008208|ENSPPYT00000009598	9	1
ENSPPYG00000008967|ENSPPYT00000010462	9	1
ENSPPYG00000008206|ENSPPYT00000009596	9	1
ENSPPYG00000008024|ENSPPYT00000009390	9	1
ENSPPYG00000008136|ENSPPYT00000009516	9	1
ENSPPYG00000008868|ENSPPYT00000010346	9	1
ENSPPYG00000008828|ENSPPYT00000010305	9	1
ENSPPYG00000008513|ENSPPYT00000009946	9	2
ENSPPYG00000008942|ENSPPYT00000010436	9	2
ENSPPYG00000008869|ENSPPYT00000010347	9	2
ENSPPYG00000001815|ENSPPYT00000002171	10	0	325	399	537	714	468
ENSPPYG00000010666|ENSPPYT00000012397	10	1
ENSPPYG00000010681|ENSPPYT00000012413	10	1
ENSPPYG00000001818|ENSPPYT00000002174	10	2
ENSPPYG00000001815|ENSPPYT00000002171	10	0	325	399	697	807	548
ENSPPYG00000010666|ENSPPYT00000012397	10	1
ENSPPYG00000010681|ENSPPYT00000012413	10	1
ENSPPYG00000020751|ENSPPYT00000024201	10	2
ENSPPYG00000001815|ENSPPYT00000002171	10	0	537	714	697	807	705
ENSPPYG00000001818|ENSPPYT00000002174	10	1
ENSPPYG00000020751|ENSPPYT00000024201	10	2
ENSPPYG00000017527|ENSPPYT00000020418	11	0	70	311	550	595	430
ENSPPYG00000019920|ENSPPYT00000023241	11	1
ENSPPYG00000020002|ENSPPYT00000023327	11	1
ENSPPYG00000011624|ENSPPYT00000013494	11	2
ENSPPYG00000020021|ENSPPYT00000023349	11	2
ENSPPYG00000018938|ENSPPYT00000022089	12	0	381	494	491	614	492
ENSPPYG00000005261|ENSPPYT00000006226	12	1
ENSPPYG00000013107|ENSPPYT00000015240	12	2
ENSPPYG00000004908|ENSPPYT00000005816	12	2
Orangutan MosaicFinder Results Detected at an 90% Percentage Identity Threshold.
gene_id	fusion_event	family_number	start_med_align1	end_med_align1	start_med_align2	end_med_align2	break_point
ENSPPYG00000020005|ENSPPYT00000023330	0	0	77	122	1	44	60
ENSPPYG00000020920|ENSPPYT00000024398	0	1
ENSPPYG00000007265|ENSPPYT00000008549	0	1
ENSPPYG00000007173|ENSPPYT00000008445	0	1
ENSPPYG00000007264|ENSPPYT00000008547	0	1
ENSPPYG00000020056|ENSPPYT00000023384	0	1
ENSPPYG00000020069|ENSPPYT00000023400	0	1
ENSPPYG00000029657|ENSPPYT00000033565	0	1
ENSPPYG00000007693|ENSPPYT00000009024	0	1
ENSPPYG00000007711|ENSPPYT00000009047	0	1
ENSPPYG00000005223|ENSPPYT00000006184	0	1
ENSPPYG00000020042|ENSPPYT00000023370	0	1
ENSPPYG00000007686|ENSPPYT00000009015	0	1
ENSPPYG00000007717|ENSPPYT00000009054	0	1
ENSPPYG00000007688|ENSPPYT00000009018	0	1
ENSPPYG00000007691|ENSPPYT00000009022	0	1
ENSPPYG00000020068|ENSPPYT00000023396	0	1
ENSPPYG00000019962|ENSPPYT00000023286	0	1
ENSPPYG00000007266|ENSPPYT00000008551	0	2
ENSPPYG00000007692|ENSPPYT00000009023	0	2
ENSPPYG00000007172|ENSPPYT00000008444	0	2
ENSPPYG00000007702|ENSPPYT00000009036	0	2
ENSPPYG00000007745|ENSPPYT00000009086	0	2
ENSPPYG00000007695|ENSPPYT00000009027	0	2
ENSPPYG00000007718|ENSPPYT00000009055	0	2
ENSPPYG00000007707|ENSPPYT00000009043	0	2
ENSPPYG00000007712|ENSPPYT00000009049	0	2
ENSPPYG00000020921|ENSPPYT00000024400	0	2
ENSPPYG00000007689|ENSPPYT00000009020	0	2
ENSPPYG00000007687|ENSPPYT00000009017	0	2
ENSPPYG00000029793|ENSPPYT00000033648	1	0	556	1100	1	43	299
ENSPPYG00000029462|ENSPPYT00000033623	1	1
ENSPPYG00000012139|ENSPPYT00000014088	1	1
ENSPPYG00000012709|ENSPPYT00000014762	1	1
ENSPPYG00000012721|ENSPPYT00000014776	1	2
ENSPPYG00000012721|ENSPPYT00000014776	2	0	782	824	122	724	753
ENSPPYG00000029793|ENSPPYT00000033648	2	1
ENSPPYG00000012138|ENSPPYT00000014087	2	2
ENSPPYG00000029538|ENSPPYT00000033529	2	2
ENSPPYG00000012137|ENSPPYT00000014086	3	0	157	368	29	143	150
ENSPPYG00000029627|ENSPPYT00000033473	3	1
ENSPPYG00000012073|ENSPPYT00000014010	3	2
ENSPPYG00000016278|ENSPPYT00000018927	4	0	230	370	1	26	128
ENSPPYG00000029391|ENSPPYT00000033010	4	1
ENSPPYG00000017283|ENSPPYT00000020136	4	2
ENSPPYG00000019037|ENSPPYT00000022197	5	0	276	804	1	177	226
ENSPPYG00000019872|ENSPPYT00000023189	5	1
ENSPPYG00000019041|ENSPPYT00000022203	5	2
ENSPPYG00000007862|ENSPPYT00000009213	6	0	191	488	1011	1405	749
ENSPPYG00000008796|ENSPPYT00000010265	6	1
ENSPPYG00000008510|ENSPPYT00000009943	6	1
ENSPPYG00000008826|ENSPPYT00000010303	6	1
ENSPPYG00000029374|ENSPPYT00000033882	6	1
ENSPPYG00000008509|ENSPPYT00000009942	6	1
ENSPPYG00000008206|ENSPPYT00000009596	6	1
ENSPPYG00000008208|ENSPPYT00000009598	6	1
ENSPPYG00000008967|ENSPPYT00000010462	6	1
ENSPPYG00000008868|ENSPPYT00000010346	6	1
ENSPPYG00000008817|ENSPPYT00000010293	6	1
ENSPPYG00000008513|ENSPPYT00000009946	6	2
ENSPPYG00000008942|ENSPPYT00000010436	6	2
ENSPPYG00000008869|ENSPPYT00000010347	6	2
ENSPPYG00000007862|ENSPPYT00000009213	7	0	287	483	754	1405	618
ENSPPYG00000008796|ENSPPYT00000010265	7	1
ENSPPYG00000008513|ENSPPYT00000009946	7	2
ENSPPYG00000008869|ENSPPYT00000010347	7	2
ENSPPYG00000008570|ENSPPYT00000010008	8	0	534	690	796	927	743
ENSPPYG00000008146|ENSPPYT00000009528	8	1
ENSPPYG00000008139|ENSPPYT00000009519	8	1
ENSPPYG00000008141|ENSPPYT00000009521	8	2
ENSPPYG00000017527|ENSPPYT00000020418	9	0	70	311	550	595	430
ENSPPYG00000019920|ENSPPYT00000023241	9	1
ENSPPYG00000011624|ENSPPYT00000013494	9	2
ENSPPYG00000020021|ENSPPYT00000023349	9	2

## Sheet: Table4_MacaqueMF
Macaque MosaicFinder Results
Family number 0	Fusion gene
Family number 1	Parent gene 1
Family number 2	Parent gene 2
Macaque MosaicFinder Results Detected at an 70% Percentage Identity Threshold.
gene_id	fusion_event	family_number	start_med_align1	end_med_align1	start_med_align2	end_med_align2	break_point
ENSMMUG00000022628|ENSMMUT00000031842	0	0	174	228	10	115	144
ENSMMUG00000032623|ENSMMUT00000048358	0	1
ENSMMUG00000032570|ENSMMUT00000048289	0	1
ENSMMUG00000011672|ENSMMUT00000016347	0	2
ENSMMUG00000009145|ENSMMUT00000012790	1	0	339	600	192	224	281
ENSMMUG00000007628|ENSMMUT00000010685	1	1
ENSMMUG00000021529|ENSMMUT00000030299	1	1
ENSMMUG00000028964|ENSMMUT00000038978	1	1
ENSMMUG00000003110|ENSMMUT00000004400	1	1
ENSMMUG00000018693|ENSMMUT00000026284	1	1
ENSMMUG00000029546|ENSMMUT00000040302	1	1
ENSMMUG00000029563|ENSMMUT00000040357	1	1
ENSMMUG00000029937|ENSMMUT00000041319	1	1
ENSMMUG00000029960|ENSMMUT00000020090	1	1
ENSMMUG00000017328|ENSMMUT00000024361	1	1
ENSMMUG00000031517|ENSMMUT00000020743	1	1
ENSMMUG00000031171|ENSMMUT00000044493	1	1
ENSMMUG00000017339|ENSMMUT00000024388	1	1
ENSMMUG00000009594|ENSMMUT00000013412	1	1
ENSMMUG00000019945|ENSMMUT00000028031	1	1
ENSMMUG00000004919|ENSMMUT00000013409	1	1
ENSMMUG00000005727|ENSMMUT00000008045	1	1
ENSMMUG00000013212|ENSMMUT00000018534	1	1
ENSMMUG00000028952|ENSMMUT00000038952	1	1
ENSMMUG00000022478|ENSMMUT00000031610	1	1
ENSMMUG00000017903|ENSMMUT00000025159	1	1
ENSMMUG00000016523|ENSMMUT00000023214	1	1
ENSMMUG00000009856|ENSMMUT00000013777	1	2
ENSMMUG00000009856|ENSMMUT00000013777	2	0	36	264	318	349	291
ENSMMUG00000007628|ENSMMUT00000010685	2	1
ENSMMUG00000009145|ENSMMUT00000012790	2	2
ENSMMUG00000009856|ENSMMUT00000013777	2	0	318	349	14	305	311
ENSMMUG00000009145|ENSMMUT00000012790	2	1
ENSMMUG00000009679|ENSMMUT00000013514	2	2
ENSMMUG00000017431|ENSMMUT00000024515	2	2
ENSMMUG00000022347|ENSMMUT00000031439	2	2
ENSMMUG00000018272|ENSMMUT00000025674	2	2
ENSMMUG00000009287|ENSMMUT00000012979	2	2
ENSMMUG00000009054|ENSMMUT00000012667	2	2
ENSMMUG00000010987|ENSMMUT00000015367	2	2
ENSMMUG00000004886|ENSMMUT00000006904	2	2
ENSMMUG00000023138|ENSMMUT00000040893	3	0	619	658	65	544	581
ENSMMUG00000007628|ENSMMUT00000010685	3	1
ENSMMUG00000022757|ENSMMUT00000032025	3	1
ENSMMUG00000031950|ENSMMUT00000046662	3	1
ENSMMUG00000028739|ENSMMUT00000013858	3	1
ENSMMUG00000028799|ENSMMUT00000038587	3	1
ENSMMUG00000028797|ENSMMUT00000038585	3	1
ENSMMUG00000028774|ENSMMUT00000038534	3	1
ENSMMUG00000012158|ENSMMUT00000017033	3	1
ENSMMUG00000028839|ENSMMUT00000038658	3	1
ENSMMUG00000028823|ENSMMUT00000038615	3	1
ENSMMUG00000028841|ENSMMUT00000038660	3	1
ENSMMUG00000028842|ENSMMUT00000038662	3	1
ENSMMUG00000028845|ENSMMUT00000038667	3	1
ENSMMUG00000028861|ENSMMUT00000038691	3	1
ENSMMUG00000028851|ENSMMUT00000038680	3	1
ENSMMUG00000031776|ENSMMUT00000046225	3	1
ENSMMUG00000008814|ENSMMUT00000012322	3	1
ENSMMUG00000008813|ENSMMUT00000012321	3	1
ENSMMUG00000030160|ENSMMUT00000041797	3	1
ENSMMUG00000028902|ENSMMUT00000038821	3	1
ENSMMUG00000016699|ENSMMUT00000038805	3	1
ENSMMUG00000028970|ENSMMUT00000038990	3	1
ENSMMUG00000028915|ENSMMUT00000038853	3	1
ENSMMUG00000029001|ENSMMUT00000024313	3	1
ENSMMUG00000030246|ENSMMUT00000042035	3	1
ENSMMUG00000029000|ENSMMUT00000039041	3	1
ENSMMUG00000029024|ENSMMUT00000039122	3	1
ENSMMUG00000029104|ENSMMUT00000039274	3	1
ENSMMUG00000029025|ENSMMUT00000039123	3	1
ENSMMUG00000029069|ENSMMUT00000036874	3	1
ENSMMUG00000029072|ENSMMUT00000039212	3	1
ENSMMUG00000029076|ENSMMUT00000010245	3	1
ENSMMUG00000029094|ENSMMUT00000022147	3	1
ENSMMUG00000029136|ENSMMUT00000039351	3	1
ENSMMUG00000029095|ENSMMUT00000039258	3	1
ENSMMUG00000029119|ENSMMUT00000039312	3	1
ENSMMUG00000029078|ENSMMUT00000039218	3	1
ENSMMUG00000014446|ENSMMUT00000020268	3	1
ENSMMUG00000029096|ENSMMUT00000039259	3	1
ENSMMUG00000030568|ENSMMUT00000042872	3	1
ENSMMUG00000029117|ENSMMUT00000039305	3	1
ENSMMUG00000029107|ENSMMUT00000022145	3	1
ENSMMUG00000000213|ENSMMUT00000000318	3	1
ENSMMUG00000029139|ENSMMUT00000039357	3	1
ENSMMUG00000029154|ENSMMUT00000039374	3	1
ENSMMUG00000029229|ENSMMUT00000015102	3	1
ENSMMUG00000029179|ENSMMUT00000039445	3	1
ENSMMUG00000029161|ENSMMUT00000039385	3	1
ENSMMUG00000029581|ENSMMUT00000040402	3	1
ENSMMUG00000029280|ENSMMUT00000039683	3	1
ENSMMUG00000013111|ENSMMUT00000018387	3	1
ENSMMUG00000031271|ENSMMUT00000044768	3	1
ENSMMUG00000030411|ENSMMUT00000042486	3	1
ENSMMUG00000029281|ENSMMUT00000039684	3	1
ENSMMUG00000029183|ENSMMUT00000039460	3	1
ENSMMUG00000029269|ENSMMUT00000039664	3	1
ENSMMUG00000030166|ENSMMUT00000005056	3	1
ENSMMUG00000031270|ENSMMUT00000044767	3	1
ENSMMUG00000031575|ENSMMUT00000045662	3	1
ENSMMUG00000029474|ENSMMUT00000040147	3	1
ENSMMUG00000030639|ENSMMUT00000043071	3	1
ENSMMUG00000029413|ENSMMUT00000029641	3	1
ENSMMUG00000005874|ENSMMUT00000008222	3	1
ENSMMUG00000007462|ENSMMUT00000010430	3	1
ENSMMUG00000020788|ENSMMUT00000029241	3	1
ENSMMUG00000029418|ENSMMUT00000040017	3	1
ENSMMUG00000029576|ENSMMUT00000040396	3	1
ENSMMUG00000029467|ENSMMUT00000040133	3	1
ENSMMUG00000029842|ENSMMUT00000041091	3	1
ENSMMUG00000031579|ENSMMUT00000013634	3	1
ENSMMUG00000006241|ENSMMUT00000008732	3	1
ENSMMUG00000020569|ENSMMUT00000028941	3	1
ENSMMUG00000012237|ENSMMUT00000017138	3	1
ENSMMUG00000012865|ENSMMUT00000018048	3	1
ENSMMUG00000029525|ENSMMUT00000040254	3	1
ENSMMUG00000029531|ENSMMUT00000040258	3	1
ENSMMUG00000029532|ENSMMUT00000040263	3	1
ENSMMUG00000029578|ENSMMUT00000036863	3	1
ENSMMUG00000013904|ENSMMUT00000019517	3	1
ENSMMUG00000029579|ENSMMUT00000040399	3	1
ENSMMUG00000029747|ENSMMUT00000040762	3	1
ENSMMUG00000029586|ENSMMUT00000040411	3	1
ENSMMUG00000029704|ENSMMUT00000003523	3	1
ENSMMUG00000029604|ENSMMUT00000004242	3	1
ENSMMUG00000029763|ENSMMUT00000016435	3	1
ENSMMUG00000030457|ENSMMUT00000042584	3	1
ENSMMUG00000029710|ENSMMUT00000040698	3	1
ENSMMUG00000029708|ENSMMUT00000040693	3	1
ENSMMUG00000032367|ENSMMUT00000047841	3	1
ENSMMUG00000029732|ENSMMUT00000040738	3	1
ENSMMUG00000005267|ENSMMUT00000007413	3	1
ENSMMUG00000029804|ENSMMUT00000010009	3	1
ENSMMUG00000029762|ENSMMUT00000040796	3	1
ENSMMUG00000032540|ENSMMUT00000048218	3	1
ENSMMUG00000029810|ENSMMUT00000040971	3	1
ENSMMUG00000032100|ENSMMUT00000047112	3	1
ENSMMUG00000029956|ENSMMUT00000041347	3	1
ENSMMUG00000023624|ENSMMUT00000033230	3	1
ENSMMUG00000031783|ENSMMUT00000046233	3	1
ENSMMUG00000030243|ENSMMUT00000042022	3	1
ENSMMUG00000029969|ENSMMUT00000041376	3	1
ENSMMUG00000029966|ENSMMUT00000041370	3	1
ENSMMUG00000029839|ENSMMUT00000041089	3	1
ENSMMUG00000030009|ENSMMUT00000041466	3	1
ENSMMUG00000029992|ENSMMUT00000041422	3	1
ENSMMUG00000029968|ENSMMUT00000041375	3	1
ENSMMUG00000029977|ENSMMUT00000041389	3	1
ENSMMUG00000031899|ENSMMUT00000046519	3	1
ENSMMUG00000029990|ENSMMUT00000041418	3	1
ENSMMUG00000014364|ENSMMUT00000020157	3	1
ENSMMUG00000030026|ENSMMUT00000020265	3	1
ENSMMUG00000030014|ENSMMUT00000041477	3	1
ENSMMUG00000029993|ENSMMUT00000041425	3	1
ENSMMUG00000022245|ENSMMUT00000031289	3	1
ENSMMUG00000029972|ENSMMUT00000041382	3	1
ENSMMUG00000017598|ENSMMUT00000024747	3	1
ENSMMUG00000030081|ENSMMUT00000012727	3	1
ENSMMUG00000030092|ENSMMUT00000041666	3	1
ENSMMUG00000032352|ENSMMUT00000047808	3	1
ENSMMUG00000030656|ENSMMUT00000043089	3	1
ENSMMUG00000030049|ENSMMUT00000041580	3	1
ENSMMUG00000030312|ENSMMUT00000042208	3	1
ENSMMUG00000030057|ENSMMUT00000024338	3	1
ENSMMUG00000030124|ENSMMUT00000041728	3	1
ENSMMUG00000032494|ENSMMUT00000048107	3	1
ENSMMUG00000030122|ENSMMUT00000041721	3	1
ENSMMUG00000031823|ENSMMUT00000046333	3	1
ENSMMUG00000021462|ENSMMUT00000030212	3	1
ENSMMUG00000032519|ENSMMUT00000048159	3	1
ENSMMUG00000030168|ENSMMUT00000041810	3	1
ENSMMUG00000008619|ENSMMUT00000012050	3	1
ENSMMUG00000031640|ENSMMUT00000045886	3	1
ENSMMUG00000030226|ENSMMUT00000041975	3	1
ENSMMUG00000030924|ENSMMUT00000043739	3	1
ENSMMUG00000030289|ENSMMUT00000042140	3	1
ENSMMUG00000017868|ENSMMUT00000025110	3	1
ENSMMUG00000030291|ENSMMUT00000042157	3	1
ENSMMUG00000011886|ENSMMUT00000016656	3	1
ENSMMUG00000030313|ENSMMUT00000042210	3	1
ENSMMUG00000030396|ENSMMUT00000042442	3	1
ENSMMUG00000030397|ENSMMUT00000013080	3	1
ENSMMUG00000030443|ENSMMUT00000042554	3	1
ENSMMUG00000030398|ENSMMUT00000042448	3	1
ENSMMUG00000006425|ENSMMUT00000009009	3	1
ENSMMUG00000013273|ENSMMUT00000018637	3	1
ENSMMUG00000030495|ENSMMUT00000008030	3	1
ENSMMUG00000030493|ENSMMUT00000042684	3	1
ENSMMUG00000030467|ENSMMUT00000042609	3	1
ENSMMUG00000030879|ENSMMUT00000009614	3	1
ENSMMUG00000030509|ENSMMUT00000013466	3	1
ENSMMUG00000031501|ENSMMUT00000045443	3	1
ENSMMUG00000021463|ENSMMUT00000030214	3	1
ENSMMUG00000032278|ENSMMUT00000047602	3	1
ENSMMUG00000031066|ENSMMUT00000044187	3	1
ENSMMUG00000030595|ENSMMUT00000011763	3	1
ENSMMUG00000032262|ENSMMUT00000047590	3	1
ENSMMUG00000030660|ENSMMUT00000043112	3	1
ENSMMUG00000030642|ENSMMUT00000043075	3	1
ENSMMUG00000030835|ENSMMUT00000005090	3	1
ENSMMUG00000030668|ENSMMUT00000043128	3	1
ENSMMUG00000031686|ENSMMUT00000046003	3	1
ENSMMUG00000030820|ENSMMUT00000043523	3	1
ENSMMUG00000030709|ENSMMUT00000043231	3	1
ENSMMUG00000031871|ENSMMUT00000046448	3	1
ENSMMUG00000023224|ENSMMUT00000032668	3	1
ENSMMUG00000031568|ENSMMUT00000045642	3	1
ENSMMUG00000030711|ENSMMUT00000043233	3	1
ENSMMUG00000032561|ENSMMUT00000048268	3	1
ENSMMUG00000010825|ENSMMUT00000015138	3	1
ENSMMUG00000031488|ENSMMUT00000045400	3	1
ENSMMUG00000003259|ENSMMUT00000004608	3	1
ENSMMUG00000031784|ENSMMUT00000006726	3	1
ENSMMUG00000030850|ENSMMUT00000010246	3	1
ENSMMUG00000031653|ENSMMUT00000045937	3	1
ENSMMUG00000030880|ENSMMUT00000043643	3	1
ENSMMUG00000030836|ENSMMUT00000043552	3	1
ENSMMUG00000032507|ENSMMUT00000048129	3	1
ENSMMUG00000032050|ENSMMUT00000046975	3	1
ENSMMUG00000031658|ENSMMUT00000045954	3	1
ENSMMUG00000030963|ENSMMUT00000043852	3	1
ENSMMUG00000013996|ENSMMUT00000019643	3	1
ENSMMUG00000003663|ENSMMUT00000005182	3	1
ENSMMUG00000012159|ENSMMUT00000017034	3	1
ENSMMUG00000031073|ENSMMUT00000044203	3	1
ENSMMUG00000031228|ENSMMUT00000044643	3	1
ENSMMUG00000031096|ENSMMUT00000044255	3	1
ENSMMUG00000022833|ENSMMUT00000032134	3	1
ENSMMUG00000031211|ENSMMUT00000044586	3	1
ENSMMUG00000031141|ENSMMUT00000044399	3	1
ENSMMUG00000032053|ENSMMUT00000017980	3	1
ENSMMUG00000032051|ENSMMUT00000046979	3	1
ENSMMUG00000032358|ENSMMUT00000047819	3	1
ENSMMUG00000031411|ENSMMUT00000003973	3	1
ENSMMUG00000031300|ENSMMUT00000044878	3	1
ENSMMUG00000031901|ENSMMUT00000046527	3	1
ENSMMUG00000031301|ENSMMUT00000044887	3	1
ENSMMUG00000032056|ENSMMUT00000046993	3	1
ENSMMUG00000031413|ENSMMUT00000008320	3	1
ENSMMUG00000031642|ENSMMUT00000045892	3	1
ENSMMUG00000031480|ENSMMUT00000045369	3	1
ENSMMUG00000031492|ENSMMUT00000045405	3	1
ENSMMUG00000031578|ENSMMUT00000045671	3	1
ENSMMUG00000031852|ENSMMUT00000046407	3	1
ENSMMUG00000031639|ENSMMUT00000045885	3	1
ENSMMUG00000031583|ENSMMUT00000045681	3	1
ENSMMUG00000031766|ENSMMUT00000046200	3	1
ENSMMUG00000031608|ENSMMUT00000045754	3	1
ENSMMUG00000031641|ENSMMUT00000045888	3	1
ENSMMUG00000032253|ENSMMUT00000047579	3	1
ENSMMUG00000032204|ENSMMUT00000047442	3	1
ENSMMUG00000031731|ENSMMUT00000046110	3	1
ENSMMUG00000032203|ENSMMUT00000047436	3	1
ENSMMUG00000031846|ENSMMUT00000046396	3	1
ENSMMUG00000031733|ENSMMUT00000006516	3	1
ENSMMUG00000032229|ENSMMUT00000047513	3	1
ENSMMUG00000014188|ENSMMUT00000019908	3	1
ENSMMUG00000014189|ENSMMUT00000019909	3	1
ENSMMUG00000032489|ENSMMUT00000048104	3	1
ENSMMUG00000031825|ENSMMUT00000046341	3	1
ENSMMUG00000031824|ENSMMUT00000046339	3	1
ENSMMUG00000017499|ENSMMUT00000024601	3	1
ENSMMUG00000031969|ENSMMUT00000046713	3	1
ENSMMUG00000032095|ENSMMUT00000047103	3	1
ENSMMUG00000032557|ENSMMUT00000048261	3	1
ENSMMUG00000032225|ENSMMUT00000014220	3	1
ENSMMUG00000032497|ENSMMUT00000048111	3	1
ENSMMUG00000032539|ENSMMUT00000048214	3	1
ENSMMUG00000032236|ENSMMUT00000022984	3	1
ENSMMUG00000032491|ENSMMUT00000048105	3	1
ENSMMUG00000009943|ENSMMUT00000013880	3	1
ENSMMUG00000032382|ENSMMUT00000029165	3	1
ENSMMUG00000013971|ENSMMUT00000019613	3	1
ENSMMUG00000032527|ENSMMUT00000048181	3	1
ENSMMUG00000021382|ENSMMUT00000030098	3	2
ENSMMUG00000005463|ENSMMUT00000047098	3	2
ENSMMUG00000023198|ENSMMUT00000032633	4	0	1708	1743	353	399	1053
ENSMMUG00000007628|ENSMMUT00000010685	4	1
ENSMMUG00000016242|ENSMMUT00000022820	4	1
ENSMMUG00000009444|ENSMMUT00000013178	4	1
ENSMMUG00000031950|ENSMMUT00000046662	4	1
ENSMMUG00000028739|ENSMMUT00000013858	4	1
ENSMMUG00000028799|ENSMMUT00000038587	4	1
ENSMMUG00000028797|ENSMMUT00000038585	4	1
ENSMMUG00000028774|ENSMMUT00000038534	4	1
ENSMMUG00000002385|ENSMMUT00000003387	4	1
ENSMMUG00000012158|ENSMMUT00000017033	4	1
ENSMMUG00000028839|ENSMMUT00000038658	4	1
ENSMMUG00000028823|ENSMMUT00000038615	4	1
ENSMMUG00000028841|ENSMMUT00000038660	4	1
ENSMMUG00000028845|ENSMMUT00000038667	4	1
ENSMMUG00000028851|ENSMMUT00000038680	4	1
ENSMMUG00000008814|ENSMMUT00000012322	4	1
ENSMMUG00000030160|ENSMMUT00000041797	4	1
ENSMMUG00000028902|ENSMMUT00000038821	4	1
ENSMMUG00000028915|ENSMMUT00000038853	4	1
ENSMMUG00000029001|ENSMMUT00000024313	4	1
ENSMMUG00000016062|ENSMMUT00000022590	4	1
ENSMMUG00000029024|ENSMMUT00000039122	4	1
ENSMMUG00000029104|ENSMMUT00000039274	4	1
ENSMMUG00000029025|ENSMMUT00000039123	4	1
ENSMMUG00000031241|ENSMMUT00000044676	4	1
ENSMMUG00000029072|ENSMMUT00000039212	4	1
ENSMMUG00000029076|ENSMMUT00000010245	4	1
ENSMMUG00000029094|ENSMMUT00000022147	4	1
ENSMMUG00000006638|ENSMMUT00000009289	4	1
ENSMMUG00000029136|ENSMMUT00000039351	4	1
ENSMMUG00000008573|ENSMMUT00000011987	4	1
ENSMMUG00000029095|ENSMMUT00000039258	4	1
ENSMMUG00000014446|ENSMMUT00000020268	4	1
ENSMMUG00000029096|ENSMMUT00000039259	4	1
ENSMMUG00000015561|ENSMMUT00000021826	4	1
ENSMMUG00000009766|ENSMMUT00000013633	4	1
ENSMMUG00000031606|ENSMMUT00000029938	4	1
ENSMMUG00000029126|ENSMMUT00000039335	4	1
ENSMMUG00000030568|ENSMMUT00000042872	4	1
ENSMMUG00000030091|ENSMMUT00000022374	4	1
ENSMMUG00000029107|ENSMMUT00000022145	4	1
ENSMMUG00000029139|ENSMMUT00000039357	4	1
ENSMMUG00000029154|ENSMMUT00000039374	4	1
ENSMMUG00000029179|ENSMMUT00000039445	4	1
ENSMMUG00000029161|ENSMMUT00000039385	4	1
ENSMMUG00000029184|ENSMMUT00000039463	4	1
ENSMMUG00000029581|ENSMMUT00000040402	4	1
ENSMMUG00000029280|ENSMMUT00000039683	4	1
ENSMMUG00000029170|ENSMMUT00000039415	4	1
ENSMMUG00000017225|ENSMMUT00000039591	4	1
ENSMMUG00000031271|ENSMMUT00000044768	4	1
ENSMMUG00000029251|ENSMMUT00000039621	4	1
ENSMMUG00000016988|ENSMMUT00000023871	4	1
ENSMMUG00000030411|ENSMMUT00000042486	4	1
ENSMMUG00000029281|ENSMMUT00000039684	4	1
ENSMMUG00000029183|ENSMMUT00000039460	4	1
ENSMMUG00000029269|ENSMMUT00000039664	4	1
ENSMMUG00000005052|ENSMMUT00000007121	4	1
ENSMMUG00000030166|ENSMMUT00000005056	4	1
ENSMMUG00000029274|ENSMMUT00000039674	4	1
ENSMMUG00000031270|ENSMMUT00000044767	4	1
ENSMMUG00000019449|ENSMMUT00000027325	4	1
ENSMMUG00000031148|ENSMMUT00000044426	4	1
ENSMMUG00000031575|ENSMMUT00000045662	4	1
ENSMMUG00000029365|ENSMMUT00000028076	4	1
ENSMMUG00000030639|ENSMMUT00000043071	4	1
ENSMMUG00000029413|ENSMMUT00000029641	4	1
ENSMMUG00000030123|ENSMMUT00000041723	4	1
ENSMMUG00000005874|ENSMMUT00000008222	4	1
ENSMMUG00000007462|ENSMMUT00000010430	4	1
ENSMMUG00000029418|ENSMMUT00000040017	4	1
ENSMMUG00000029576|ENSMMUT00000040396	4	1
ENSMMUG00000029440|ENSMMUT00000019109	4	1
ENSMMUG00000032501|ENSMMUT00000048121	4	1
ENSMMUG00000029460|ENSMMUT00000040115	4	1
ENSMMUG00000031579|ENSMMUT00000013634	4	1
ENSMMUG00000012865|ENSMMUT00000018048	4	1
ENSMMUG00000029525|ENSMMUT00000040254	4	1
ENSMMUG00000031604|ENSMMUT00000045745	4	1
ENSMMUG00000029531|ENSMMUT00000040258	4	1
ENSMMUG00000029529|ENSMMUT00000040255	4	1
ENSMMUG00000013904|ENSMMUT00000019517	4	1
ENSMMUG00000029579|ENSMMUT00000040399	4	1
ENSMMUG00000029747|ENSMMUT00000040762	4	1
ENSMMUG00000029586|ENSMMUT00000040411	4	1
ENSMMUG00000029704|ENSMMUT00000003523	4	1
ENSMMUG00000029604|ENSMMUT00000004242	4	1
ENSMMUG00000032044|ENSMMUT00000046965	4	1
ENSMMUG00000029763|ENSMMUT00000016435	4	1
ENSMMUG00000029702|ENSMMUT00000040687	4	1
ENSMMUG00000032367|ENSMMUT00000047841	4	1
ENSMMUG00000005267|ENSMMUT00000007413	4	1
ENSMMUG00000006172|ENSMMUT00000008639	4	1
ENSMMUG00000029804|ENSMMUT00000010009	4	1
ENSMMUG00000029762|ENSMMUT00000040796	4	1
ENSMMUG00000032540|ENSMMUT00000048218	4	1
ENSMMUG00000029810|ENSMMUT00000040971	4	1
ENSMMUG00000032100|ENSMMUT00000047112	4	1
ENSMMUG00000029956|ENSMMUT00000041347	4	1
ENSMMUG00000031783|ENSMMUT00000046233	4	1
ENSMMUG00000029969|ENSMMUT00000041376	4	1
ENSMMUG00000029966|ENSMMUT00000041370	4	1
ENSMMUG00000031239|ENSMMUT00000044674	4	1
ENSMMUG00000030009|ENSMMUT00000041466	4	1
ENSMMUG00000030005|ENSMMUT00000041449	4	1
ENSMMUG00000030026|ENSMMUT00000020265	4	1
ENSMMUG00000030014|ENSMMUT00000041477	4	1
ENSMMUG00000029993|ENSMMUT00000041425	4	1
ENSMMUG00000022245|ENSMMUT00000031289	4	1
ENSMMUG00000030054|ENSMMUT00000041604	4	1
ENSMMUG00000017598|ENSMMUT00000024747	4	1
ENSMMUG00000030081|ENSMMUT00000012727	4	1
ENSMMUG00000030013|ENSMMUT00000041474	4	1
ENSMMUG00000032352|ENSMMUT00000047808	4	1
ENSMMUG00000030656|ENSMMUT00000043089	4	1
ENSMMUG00000030312|ENSMMUT00000042208	4	1
ENSMMUG00000030057|ENSMMUT00000024338	4	1
ENSMMUG00000030124|ENSMMUT00000041728	4	1
ENSMMUG00000030118|ENSMMUT00000041715	4	1
ENSMMUG00000030093|ENSMMUT00000041668	4	1
ENSMMUG00000032494|ENSMMUT00000048107	4	1
ENSMMUG00000030122|ENSMMUT00000041721	4	1
ENSMMUG00000031823|ENSMMUT00000046333	4	1
ENSMMUG00000021462|ENSMMUT00000030212	4	1
ENSMMUG00000032519|ENSMMUT00000048159	4	1
ENSMMUG00000030168|ENSMMUT00000041810	4	1
ENSMMUG00000018626|ENSMMUT00000026180	4	1
ENSMMUG00000008619|ENSMMUT00000012050	4	1
ENSMMUG00000031640|ENSMMUT00000045886	4	1
ENSMMUG00000030924|ENSMMUT00000043739	4	1
ENSMMUG00000030289|ENSMMUT00000042140	4	1
ENSMMUG00000032122|ENSMMUT00000047156	4	1
ENSMMUG00000031147|ENSMMUT00000044424	4	1
ENSMMUG00000030291|ENSMMUT00000042157	4	1
ENSMMUG00000011886|ENSMMUT00000016656	4	1
ENSMMUG00000030436|ENSMMUT00000042538	4	1
ENSMMUG00000030313|ENSMMUT00000042210	4	1
ENSMMUG00000030396|ENSMMUT00000042442	4	1
ENSMMUG00000030397|ENSMMUT00000013080	4	1
ENSMMUG00000031650|ENSMMUT00000045921	4	1
ENSMMUG00000006425|ENSMMUT00000009009	4	1
ENSMMUG00000013273|ENSMMUT00000018637	4	1
ENSMMUG00000030467|ENSMMUT00000042609	4	1
ENSMMUG00000030879|ENSMMUT00000009614	4	1
ENSMMUG00000030509|ENSMMUT00000013466	4	1
ENSMMUG00000031254|ENSMMUT00000044724	4	1
ENSMMUG00000031501|ENSMMUT00000045443	4	1
ENSMMUG00000021463|ENSMMUT00000030214	4	1
ENSMMUG00000002101|ENSMMUT00000002962	4	1
ENSMMUG00000030595|ENSMMUT00000011763	4	1
ENSMMUG00000031533|ENSMMUT00000045540	4	1
ENSMMUG00000030660|ENSMMUT00000043112	4	1
ENSMMUG00000030642|ENSMMUT00000043075	4	1
ENSMMUG00000030668|ENSMMUT00000043128	4	1
ENSMMUG00000031686|ENSMMUT00000046003	4	1
ENSMMUG00000030682|ENSMMUT00000029322	4	1
ENSMMUG00000030709|ENSMMUT00000043231	4	1
ENSMMUG00000031568|ENSMMUT00000045642	4	1
ENSMMUG00000030711|ENSMMUT00000043233	4	1
ENSMMUG00000032561|ENSMMUT00000048268	4	1
ENSMMUG00000010825|ENSMMUT00000015138	4	1
ENSMMUG00000031488|ENSMMUT00000045400	4	1
ENSMMUG00000030850|ENSMMUT00000010246	4	1
ENSMMUG00000031653|ENSMMUT00000045937	4	1
ENSMMUG00000030880|ENSMMUT00000043643	4	1
ENSMMUG00000008631|ENSMMUT00000012069	4	1
ENSMMUG00000031658|ENSMMUT00000045954	4	1
ENSMMUG00000030963|ENSMMUT00000043852	4	1
ENSMMUG00000013996|ENSMMUT00000019643	4	1
ENSMMUG00000032038|ENSMMUT00000046954	4	1
ENSMMUG00000032193|ENSMMUT00000010008	4	1
ENSMMUG00000009903|ENSMMUT00000013833	4	1
ENSMMUG00000012159|ENSMMUT00000017034	4	1
ENSMMUG00000031073|ENSMMUT00000044203	4	1
ENSMMUG00000031096|ENSMMUT00000044255	4	1
ENSMMUG00000031211|ENSMMUT00000044586	4	1
ENSMMUG00000031141|ENSMMUT00000044399	4	1
ENSMMUG00000032053|ENSMMUT00000017980	4	1
ENSMMUG00000032051|ENSMMUT00000046979	4	1
ENSMMUG00000032358|ENSMMUT00000047819	4	1
ENSMMUG00000031411|ENSMMUT00000003973	4	1
ENSMMUG00000032056|ENSMMUT00000046993	4	1
ENSMMUG00000031413|ENSMMUT00000008320	4	1
ENSMMUG00000032502|ENSMMUT00000048122	4	1
ENSMMUG00000031642|ENSMMUT00000045892	4	1
ENSMMUG00000031492|ENSMMUT00000045405	4	1
ENSMMUG00000031578|ENSMMUT00000045671	4	1
ENSMMUG00000031624|ENSMMUT00000045833	4	1
ENSMMUG00000031639|ENSMMUT00000045885	4	1
ENSMMUG00000031583|ENSMMUT00000045681	4	1
ENSMMUG00000031641|ENSMMUT00000045888	4	1
ENSMMUG00000032253|ENSMMUT00000047579	4	1
ENSMMUG00000031731|ENSMMUT00000046110	4	1
ENSMMUG00000032203|ENSMMUT00000047436	4	1
ENSMMUG00000032190|ENSMMUT00000047389	4	1
ENSMMUG00000031733|ENSMMUT00000006516	4	1
ENSMMUG00000014188|ENSMMUT00000019908	4	1
ENSMMUG00000032489|ENSMMUT00000048104	4	1
ENSMMUG00000031825|ENSMMUT00000046341	4	1
ENSMMUG00000031824|ENSMMUT00000046339	4	1
ENSMMUG00000017499|ENSMMUT00000024601	4	1
ENSMMUG00000032095|ENSMMUT00000047103	4	1
ENSMMUG00000032557|ENSMMUT00000048261	4	1
ENSMMUG00000032225|ENSMMUT00000014220	4	1
ENSMMUG00000032223|ENSMMUT00000047499	4	1
ENSMMUG00000032497|ENSMMUT00000048111	4	1
ENSMMUG00000032539|ENSMMUT00000048214	4	1
ENSMMUG00000032236|ENSMMUT00000022984	4	1
ENSMMUG00000032491|ENSMMUT00000048105	4	1
ENSMMUG00000032382|ENSMMUT00000029165	4	1
ENSMMUG00000013971|ENSMMUT00000019613	4	1
ENSMMUG00000032527|ENSMMUT00000048181	4	1
ENSMMUG00000011660|ENSMMUT00000016335	4	2
ENSMMUG00000011496|ENSMMUT00000016098	5	0	541	978	1305	1330	1141
ENSMMUG00000007628|ENSMMUT00000010685	5	1
ENSMMUG00000029227|ENSMMUT00000039551	5	2
ENSMMUG00000003814|ENSMMUT00000005395	5	2
ENSMMUG00000031935|ENSMMUT00000046621	5	2
ENSMMUG00000000155|ENSMMUT00000000226	5	2
ENSMMUG00000011496|ENSMMUT00000016098	5	0	541	978	1305	1349	1141
ENSMMUG00000007628|ENSMMUT00000010685	5	1
ENSMMUG00000017771|ENSMMUT00000024978	5	2
ENSMMUG00000029239|ENSMMUT00000039581	5	2
ENSMMUG00000011496|ENSMMUT00000016098	5	0	541	978	1304	1333	1141
ENSMMUG00000007628|ENSMMUT00000010685	5	1
ENSMMUG00000019948|ENSMMUT00000028035	5	2
ENSMMUG00000019948|ENSMMUT00000028035	5	0	273	403	501	530	452
ENSMMUG00000007628|ENSMMUT00000010685	5	1
ENSMMUG00000011496|ENSMMUT00000016098	5	2
ENSMMUG00000019948|ENSMMUT00000028035	5	0	273	403	505	534	454
ENSMMUG00000007628|ENSMMUT00000010685	5	1
ENSMMUG00000005727|ENSMMUT00000008045	5	2
ENSMMUG00000008051|ENSMMUT00000011261	5	2
ENSMMUG00000018560|ENSMMUT00000026090	5	2
ENSMMUG00000010380|ENSMMUT00000014527	5	2
ENSMMUG00000000723|ENSMMUT00000001040	5	2
ENSMMUG00000012508|ENSMMUT00000017543	5	0	6	144	166	208	155
ENSMMUG00000007628|ENSMMUT00000010685	5	1
ENSMMUG00000030148|ENSMMUT00000041766	5	2
ENSMMUG00000031707|ENSMMUT00000046036	5	2
ENSMMUG00000032166|ENSMMUT00000047321	5	2
ENSMMUG00000012508|ENSMMUT00000017543	5	0	166	208	13	176	171
ENSMMUG00000030148|ENSMMUT00000041766	5	1
ENSMMUG00000031707|ENSMMUT00000046036	5	1
ENSMMUG00000032166|ENSMMUT00000047321	5	1
ENSMMUG00000030038|ENSMMUT00000041555	5	2
ENSMMUG00000004957|ENSMMUT00000006986	6	0	147	176	2	154	150
ENSMMUG00000030963|ENSMMUT00000043852	6	1
ENSMMUG00000009134|ENSMMUT00000012776	6	1
ENSMMUG00000032117|ENSMMUT00000047148	6	2
ENSMMUG00000032117|ENSMMUT00000047148	7	0	5	216	471	603	343
ENSMMUG00000007628|ENSMMUT00000010685	7	1
ENSMMUG00000009708|ENSMMUT00000013557	7	2
ENSMMUG00000030041|ENSMMUT00000041560	7	2
ENSMMUG00000029368|ENSMMUT00000039876	7	2
ENSMMUG00000009336|ENSMMUT00000013047	7	2
ENSMMUG00000029382|ENSMMUT00000039906	7	2
ENSMMUG00000029427|ENSMMUT00000022431	7	2
ENSMMUG00000029770|ENSMMUT00000040829	7	2
ENSMMUG00000029468|ENSMMUT00000040134	7	2
ENSMMUG00000029648|ENSMMUT00000040555	7	2
ENSMMUG00000029568|ENSMMUT00000040376	7	2
ENSMMUG00000029775|ENSMMUT00000040846	7	2
ENSMMUG00000029647|ENSMMUT00000040554	7	2
ENSMMUG00000031712|ENSMMUT00000046053	7	2
ENSMMUG00000029659|ENSMMUT00000040579	7	2
ENSMMUG00000029678|ENSMMUT00000040634	7	2
ENSMMUG00000029664|ENSMMUT00000040586	7	2
ENSMMUG00000031444|ENSMMUT00000045299	7	2
ENSMMUG00000032117|ENSMMUT00000047148	7	0	151	312	471	603	391
ENSMMUG00000004957|ENSMMUT00000006986	7	1
ENSMMUG00000009708|ENSMMUT00000013557	7	2
ENSMMUG00000030041|ENSMMUT00000041560	7	2
ENSMMUG00000029368|ENSMMUT00000039876	7	2
ENSMMUG00000009336|ENSMMUT00000013047	7	2
ENSMMUG00000029382|ENSMMUT00000039906	7	2
ENSMMUG00000029427|ENSMMUT00000022431	7	2
ENSMMUG00000029770|ENSMMUT00000040829	7	2
ENSMMUG00000029468|ENSMMUT00000040134	7	2
ENSMMUG00000029648|ENSMMUT00000040555	7	2
ENSMMUG00000029568|ENSMMUT00000040376	7	2
ENSMMUG00000029775|ENSMMUT00000040846	7	2
ENSMMUG00000029647|ENSMMUT00000040554	7	2
ENSMMUG00000031712|ENSMMUT00000046053	7	2
ENSMMUG00000029659|ENSMMUT00000040579	7	2
ENSMMUG00000029678|ENSMMUT00000040634	7	2
ENSMMUG00000029664|ENSMMUT00000040586	7	2
ENSMMUG00000031444|ENSMMUT00000045299	7	2
ENSMMUG00000014364|ENSMMUT00000020157	8	0	12	81	64	95	72
ENSMMUG00000007628|ENSMMUT00000010685	8	1
ENSMMUG00000022757|ENSMMUT00000032025	8	1
ENSMMUG00000016242|ENSMMUT00000022820	8	1
ENSMMUG00000009444|ENSMMUT00000013178	8	1
ENSMMUG00000032377|ENSMMUT00000008736	8	1
ENSMMUG00000028732|ENSMMUT00000038410	8	1
ENSMMUG00000031950|ENSMMUT00000046662	8	1
ENSMMUG00000028739|ENSMMUT00000013858	8	1
ENSMMUG00000029284|ENSMMUT00000039690	8	1
ENSMMUG00000028799|ENSMMUT00000038587	8	1
ENSMMUG00000028797|ENSMMUT00000038585	8	1
ENSMMUG00000028774|ENSMMUT00000038534	8	1
ENSMMUG00000002385|ENSMMUT00000003387	8	1
ENSMMUG00000012158|ENSMMUT00000017033	8	1
ENSMMUG00000028839|ENSMMUT00000038658	8	1
ENSMMUG00000028823|ENSMMUT00000038615	8	1
ENSMMUG00000028841|ENSMMUT00000038660	8	1
ENSMMUG00000028842|ENSMMUT00000038662	8	1
ENSMMUG00000028874|ENSMMUT00000038723	8	1
ENSMMUG00000028868|ENSMMUT00000038713	8	1
ENSMMUG00000028845|ENSMMUT00000038667	8	1
ENSMMUG00000028861|ENSMMUT00000038691	8	1
ENSMMUG00000028851|ENSMMUT00000038680	8	1
ENSMMUG00000031776|ENSMMUT00000046225	8	1
ENSMMUG00000028873|ENSMMUT00000038722	8	1
ENSMMUG00000028885|ENSMMUT00000038767	8	1
ENSMMUG00000008814|ENSMMUT00000012322	8	1
ENSMMUG00000032036|ENSMMUT00000046953	8	1
ENSMMUG00000008813|ENSMMUT00000012321	8	1
ENSMMUG00000031622|ENSMMUT00000045830	8	1
ENSMMUG00000030160|ENSMMUT00000041797	8	1
ENSMMUG00000028902|ENSMMUT00000038821	8	1
ENSMMUG00000032274|ENSMMUT00000047598	8	1
ENSMMUG00000016699|ENSMMUT00000038805	8	1
ENSMMUG00000030406|ENSMMUT00000042476	8	1
ENSMMUG00000031156|ENSMMUT00000031556	8	1
ENSMMUG00000028970|ENSMMUT00000038990	8	1
ENSMMUG00000028915|ENSMMUT00000038853	8	1
ENSMMUG00000029001|ENSMMUT00000024313	8	1
ENSMMUG00000016062|ENSMMUT00000022590	8	1
ENSMMUG00000030246|ENSMMUT00000042035	8	1
ENSMMUG00000029000|ENSMMUT00000039041	8	1
ENSMMUG00000028971|ENSMMUT00000038994	8	1
ENSMMUG00000029024|ENSMMUT00000039122	8	1
ENSMMUG00000029104|ENSMMUT00000039274	8	1
ENSMMUG00000029025|ENSMMUT00000039123	8	1
ENSMMUG00000029114|ENSMMUT00000039299	8	1
ENSMMUG00000029069|ENSMMUT00000036874	8	1
ENSMMUG00000031241|ENSMMUT00000044676	8	1
ENSMMUG00000029072|ENSMMUT00000039212	8	1
ENSMMUG00000032325|ENSMMUT00000047746	8	1
ENSMMUG00000029076|ENSMMUT00000010245	8	1
ENSMMUG00000030364|ENSMMUT00000006133	8	1
ENSMMUG00000029094|ENSMMUT00000022147	8	1
ENSMMUG00000029136|ENSMMUT00000039351	8	1
ENSMMUG00000008573|ENSMMUT00000011987	8	1
ENSMMUG00000030427|ENSMMUT00000011619	8	1
ENSMMUG00000029095|ENSMMUT00000039258	8	1
ENSMMUG00000023419|ENSMMUT00000032952	8	1
ENSMMUG00000029119|ENSMMUT00000039312	8	1
ENSMMUG00000029078|ENSMMUT00000039218	8	1
ENSMMUG00000014446|ENSMMUT00000020268	8	1
ENSMMUG00000029096|ENSMMUT00000039259	8	1
ENSMMUG00000015561|ENSMMUT00000021826	8	1
ENSMMUG00000009766|ENSMMUT00000013633	8	1
ENSMMUG00000031606|ENSMMUT00000029938	8	1
ENSMMUG00000029126|ENSMMUT00000039335	8	1
ENSMMUG00000030568|ENSMMUT00000042872	8	1
ENSMMUG00000029117|ENSMMUT00000039305	8	1
ENSMMUG00000030091|ENSMMUT00000022374	8	1
ENSMMUG00000029107|ENSMMUT00000022145	8	1
ENSMMUG00000016953|ENSMMUT00000023817	8	1
ENSMMUG00000031815|ENSMMUT00000025582	8	1
ENSMMUG00000000213|ENSMMUT00000000318	8	1
ENSMMUG00000029172|ENSMMUT00000039427	8	1
ENSMMUG00000029139|ENSMMUT00000039357	8	1
ENSMMUG00000032083|ENSMMUT00000047077	8	1
ENSMMUG00000029154|ENSMMUT00000039374	8	1
ENSMMUG00000030693|ENSMMUT00000043193	8	1
ENSMMUG00000029229|ENSMMUT00000015102	8	1
ENSMMUG00000029179|ENSMMUT00000039445	8	1
ENSMMUG00000029161|ENSMMUT00000039385	8	1
ENSMMUG00000029182|ENSMMUT00000039457	8	1
ENSMMUG00000029184|ENSMMUT00000039463	8	1
ENSMMUG00000029581|ENSMMUT00000040402	8	1
ENSMMUG00000029280|ENSMMUT00000039683	8	1
ENSMMUG00000029170|ENSMMUT00000039415	8	1
ENSMMUG00000013111|ENSMMUT00000018387	8	1
ENSMMUG00000029243|ENSMMUT00000039602	8	1
ENSMMUG00000017225|ENSMMUT00000039591	8	1
ENSMMUG00000029282|ENSMMUT00000039685	8	1
ENSMMUG00000031271|ENSMMUT00000044768	8	1
ENSMMUG00000029251|ENSMMUT00000039621	8	1
ENSMMUG00000016988|ENSMMUT00000023871	8	1
ENSMMUG00000030411|ENSMMUT00000042486	8	1
ENSMMUG00000029281|ENSMMUT00000039684	8	1
ENSMMUG00000029183|ENSMMUT00000039460	8	1
ENSMMUG00000015915|ENSMMUT00000022375	8	1
ENSMMUG00000031208|ENSMMUT00000044576	8	1
ENSMMUG00000029269|ENSMMUT00000039664	8	1
ENSMMUG00000030166|ENSMMUT00000005056	8	1
ENSMMUG00000029320|ENSMMUT00000039802	8	1
ENSMMUG00000029274|ENSMMUT00000039674	8	1
ENSMMUG00000031270|ENSMMUT00000044767	8	1
ENSMMUG00000019449|ENSMMUT00000027325	8	1
ENSMMUG00000031148|ENSMMUT00000044426	8	1
ENSMMUG00000031575|ENSMMUT00000045662	8	1
ENSMMUG00000029474|ENSMMUT00000040147	8	1
ENSMMUG00000029365|ENSMMUT00000028076	8	1
ENSMMUG00000030639|ENSMMUT00000043071	8	1
ENSMMUG00000029413|ENSMMUT00000029641	8	1
ENSMMUG00000005874|ENSMMUT00000008222	8	1
ENSMMUG00000032259|ENSMMUT00000047588	8	1
ENSMMUG00000007462|ENSMMUT00000010430	8	1
ENSMMUG00000020788|ENSMMUT00000029241	8	1
ENSMMUG00000029418|ENSMMUT00000040017	8	1
ENSMMUG00000029576|ENSMMUT00000040396	8	1
ENSMMUG00000029467|ENSMMUT00000040133	8	1
ENSMMUG00000029842|ENSMMUT00000041091	8	1
ENSMMUG00000032501|ENSMMUT00000048121	8	1
ENSMMUG00000029460|ENSMMUT00000040115	8	1
ENSMMUG00000031579|ENSMMUT00000013634	8	1
ENSMMUG00000006241|ENSMMUT00000008732	8	1
ENSMMUG00000020569|ENSMMUT00000028941	8	1
ENSMMUG00000012237|ENSMMUT00000017138	8	1
ENSMMUG00000012865|ENSMMUT00000018048	8	1
ENSMMUG00000029525|ENSMMUT00000040254	8	1
ENSMMUG00000031604|ENSMMUT00000045745	8	1
ENSMMUG00000029531|ENSMMUT00000040258	8	1
ENSMMUG00000029529|ENSMMUT00000040255	8	1
ENSMMUG00000029532|ENSMMUT00000040263	8	1
ENSMMUG00000029601|ENSMMUT00000040437	8	1
ENSMMUG00000029578|ENSMMUT00000036863	8	1
ENSMMUG00000032043|ENSMMUT00000046963	8	1
ENSMMUG00000013904|ENSMMUT00000019517	8	1
ENSMMUG00000029579|ENSMMUT00000040399	8	1
ENSMMUG00000029967|ENSMMUT00000041374	8	1
ENSMMUG00000029747|ENSMMUT00000040762	8	1
ENSMMUG00000029586|ENSMMUT00000040411	8	1
ENSMMUG00000029544|ENSMMUT00000027693	8	1
ENSMMUG00000020237|ENSMMUT00000028470	8	1
ENSMMUG00000029704|ENSMMUT00000003523	8	1
ENSMMUG00000029604|ENSMMUT00000004242	8	1
ENSMMUG00000032044|ENSMMUT00000046965	8	1
ENSMMUG00000029763|ENSMMUT00000016435	8	1
ENSMMUG00000029684|ENSMMUT00000040661	8	1
ENSMMUG00000029702|ENSMMUT00000040687	8	1
ENSMMUG00000030457|ENSMMUT00000042584	8	1
ENSMMUG00000013903|ENSMMUT00000019516	8	1
ENSMMUG00000029707|ENSMMUT00000040691	8	1
ENSMMUG00000029710|ENSMMUT00000040698	8	1
ENSMMUG00000029708|ENSMMUT00000040693	8	1
ENSMMUG00000032367|ENSMMUT00000047841	8	1
ENSMMUG00000029732|ENSMMUT00000040738	8	1
ENSMMUG00000005267|ENSMMUT00000007413	8	1
ENSMMUG00000029725|ENSMMUT00000040729	8	1
ENSMMUG00000006172|ENSMMUT00000008639	8	1
ENSMMUG00000007847|ENSMMUT00000010985	8	1
ENSMMUG00000029804|ENSMMUT00000010009	8	1
ENSMMUG00000029762|ENSMMUT00000040796	8	1
ENSMMUG00000029773|ENSMMUT00000033231	8	1
ENSMMUG00000032540|ENSMMUT00000048218	8	1
ENSMMUG00000029810|ENSMMUT00000040971	8	1
ENSMMUG00000029847|ENSMMUT00000027397	8	1
ENSMMUG00000032100|ENSMMUT00000047112	8	1
ENSMMUG00000029956|ENSMMUT00000041347	8	1
ENSMMUG00000023138|ENSMMUT00000040893	8	1
ENSMMUG00000023624|ENSMMUT00000033230	8	1
ENSMMUG00000031783|ENSMMUT00000046233	8	1
ENSMMUG00000029879|ENSMMUT00000041208	8	1
ENSMMUG00000030243|ENSMMUT00000042022	8	1
ENSMMUG00000029969|ENSMMUT00000041376	8	1
ENSMMUG00000029966|ENSMMUT00000041370	8	1
ENSMMUG00000031239|ENSMMUT00000044674	8	1
ENSMMUG00000029839|ENSMMUT00000041089	8	1
ENSMMUG00000030009|ENSMMUT00000041466	8	1
ENSMMUG00000029961|ENSMMUT00000041359	8	1
ENSMMUG00000030661|ENSMMUT00000043116	8	1
ENSMMUG00000008310|ENSMMUT00000011621	8	1
ENSMMUG00000029957|ENSMMUT00000041348	8	1
ENSMMUG00000030444|ENSMMUT00000042557	8	1
ENSMMUG00000029992|ENSMMUT00000041422	8	1
ENSMMUG00000029968|ENSMMUT00000041375	8	1
ENSMMUG00000029977|ENSMMUT00000041389	8	1
ENSMMUG00000032045|ENSMMUT00000046969	8	1
ENSMMUG00000032270|ENSMMUT00000016262	8	1
ENSMMUG00000031899|ENSMMUT00000046519	8	1
ENSMMUG00000031535|ENSMMUT00000045542	8	1
ENSMMUG00000030019|ENSMMUT00000041485	8	1
ENSMMUG00000029990|ENSMMUT00000041418	8	1
ENSMMUG00000030011|ENSMMUT00000041470	8	1
ENSMMUG00000030005|ENSMMUT00000041449	8	1
ENSMMUG00000032550|ENSMMUT00000048248	8	1
ENSMMUG00000030026|ENSMMUT00000020265	8	1
ENSMMUG00000030014|ENSMMUT00000041477	8	1
ENSMMUG00000029993|ENSMMUT00000041425	8	1
ENSMMUG00000030044|ENSMMUT00000041563	8	1
ENSMMUG00000022245|ENSMMUT00000031289	8	1
ENSMMUG00000029972|ENSMMUT00000041382	8	1
ENSMMUG00000029840|ENSMMUT00000041090	8	1
ENSMMUG00000030054|ENSMMUT00000041604	8	1
ENSMMUG00000017598|ENSMMUT00000024747	8	1
ENSMMUG00000030081|ENSMMUT00000012727	8	1
ENSMMUG00000030013|ENSMMUT00000041474	8	1
ENSMMUG00000030092|ENSMMUT00000041666	8	1
ENSMMUG00000032352|ENSMMUT00000047808	8	1
ENSMMUG00000030656|ENSMMUT00000043089	8	1
ENSMMUG00000030049|ENSMMUT00000041580	8	1
ENSMMUG00000030312|ENSMMUT00000042208	8	1
ENSMMUG00000030057|ENSMMUT00000024338	8	1
ENSMMUG00000031735|ENSMMUT00000046116	8	1
ENSMMUG00000030124|ENSMMUT00000041728	8	1
ENSMMUG00000030118|ENSMMUT00000041715	8	1
ENSMMUG00000030093|ENSMMUT00000041668	8	1
ENSMMUG00000032494|ENSMMUT00000048107	8	1
ENSMMUG00000030122|ENSMMUT00000041721	8	1
ENSMMUG00000030340|ENSMMUT00000042274	8	1
ENSMMUG00000031823|ENSMMUT00000046333	8	1
ENSMMUG00000021462|ENSMMUT00000030212	8	1
ENSMMUG00000030341|ENSMMUT00000013617	8	1
ENSMMUG00000032519|ENSMMUT00000048159	8	1
ENSMMUG00000030168|ENSMMUT00000041810	8	1
ENSMMUG00000018626|ENSMMUT00000026180	8	1
ENSMMUG00000008619|ENSMMUT00000012050	8	1
ENSMMUG00000031640|ENSMMUT00000045886	8	1
ENSMMUG00000030226|ENSMMUT00000041975	8	1
ENSMMUG00000030924|ENSMMUT00000043739	8	1
ENSMMUG00000030289|ENSMMUT00000042140	8	1
ENSMMUG00000032122|ENSMMUT00000047156	8	1
ENSMMUG00000017868|ENSMMUT00000025110	8	1
ENSMMUG00000031147|ENSMMUT00000044424	8	1
ENSMMUG00000003461|ENSMMUT00000004894	8	1
ENSMMUG00000030291|ENSMMUT00000042157	8	1
ENSMMUG00000011886|ENSMMUT00000016656	8	1
ENSMMUG00000030436|ENSMMUT00000042538	8	1
ENSMMUG00000030313|ENSMMUT00000042210	8	1
ENSMMUG00000032493|ENSMMUT00000048106	8	1
ENSMMUG00000030396|ENSMMUT00000042442	8	1
ENSMMUG00000030727|ENSMMUT00000043271	8	1
ENSMMUG00000030397|ENSMMUT00000013080	8	1
ENSMMUG00000031650|ENSMMUT00000045921	8	1
ENSMMUG00000030443|ENSMMUT00000042554	8	1
ENSMMUG00000030398|ENSMMUT00000042448	8	1
ENSMMUG00000017339|ENSMMUT00000024388	8	1
ENSMMUG00000006425|ENSMMUT00000009009	8	1
ENSMMUG00000013273|ENSMMUT00000018637	8	1
ENSMMUG00000030495|ENSMMUT00000008030	8	1
ENSMMUG00000031864|ENSMMUT00000046441	8	1
ENSMMUG00000030493|ENSMMUT00000042684	8	1
ENSMMUG00000030467|ENSMMUT00000042609	8	1
ENSMMUG00000030879|ENSMMUT00000009614	8	1
ENSMMUG00000030509|ENSMMUT00000013466	8	1
ENSMMUG00000031255|ENSMMUT00000044725	8	1
ENSMMUG00000031254|ENSMMUT00000044724	8	1
ENSMMUG00000031501|ENSMMUT00000045443	8	1
ENSMMUG00000021463|ENSMMUT00000030214	8	1
ENSMMUG00000002101|ENSMMUT00000002962	8	1
ENSMMUG00000032278|ENSMMUT00000047602	8	1
ENSMMUG00000031066|ENSMMUT00000044187	8	1
ENSMMUG00000030595|ENSMMUT00000011763	8	1
ENSMMUG00000032262|ENSMMUT00000047590	8	1
ENSMMUG00000004601|ENSMMUT00000006498	8	1
ENSMMUG00000031533|ENSMMUT00000045540	8	1
ENSMMUG00000030660|ENSMMUT00000043112	8	1
ENSMMUG00000030642|ENSMMUT00000043075	8	1
ENSMMUG00000030835|ENSMMUT00000005090	8	1
ENSMMUG00000030668|ENSMMUT00000043128	8	1
ENSMMUG00000030665|ENSMMUT00000043124	8	1
ENSMMUG00000031686|ENSMMUT00000046003	8	1
ENSMMUG00000030682|ENSMMUT00000029322	8	1
ENSMMUG00000030820|ENSMMUT00000043523	8	1
ENSMMUG00000030709|ENSMMUT00000043231	8	1
ENSMMUG00000032273|ENSMMUT00000047597	8	1
ENSMMUG00000031871|ENSMMUT00000046448	8	1
ENSMMUG00000023224|ENSMMUT00000032668	8	1
ENSMMUG00000032163|ENSMMUT00000047314	8	1
ENSMMUG00000031568|ENSMMUT00000045642	8	1
ENSMMUG00000030711|ENSMMUT00000043233	8	1
ENSMMUG00000032561|ENSMMUT00000048268	8	1
ENSMMUG00000010825|ENSMMUT00000015138	8	1
ENSMMUG00000031221|ENSMMUT00000044623	8	1
ENSMMUG00000031488|ENSMMUT00000045400	8	1
ENSMMUG00000003259|ENSMMUT00000004608	8	1
ENSMMUG00000031784|ENSMMUT00000006726	8	1
ENSMMUG00000030850|ENSMMUT00000010246	8	1
ENSMMUG00000031653|ENSMMUT00000045937	8	1
ENSMMUG00000030880|ENSMMUT00000043643	8	1
ENSMMUG00000030836|ENSMMUT00000043552	8	1
ENSMMUG00000032507|ENSMMUT00000048129	8	1
ENSMMUG00000032050|ENSMMUT00000046975	8	1
ENSMMUG00000008631|ENSMMUT00000012069	8	1
ENSMMUG00000031658|ENSMMUT00000045954	8	1
ENSMMUG00000030963|ENSMMUT00000043852	8	1
ENSMMUG00000013996|ENSMMUT00000019643	8	1
ENSMMUG00000032038|ENSMMUT00000046954	8	1
ENSMMUG00000013294|ENSMMUT00000018663	8	1
ENSMMUG00000009134|ENSMMUT00000012776	8	1
ENSMMUG00000016807|ENSMMUT00000023612	8	1
ENSMMUG00000032193|ENSMMUT00000010008	8	1
ENSMMUG00000003663|ENSMMUT00000005182	8	1
ENSMMUG00000009903|ENSMMUT00000013833	8	1
ENSMMUG00000012159|ENSMMUT00000017034	8	1
ENSMMUG00000031073|ENSMMUT00000044203	8	1
ENSMMUG00000032263|ENSMMUT00000029751	8	1
ENSMMUG00000031228|ENSMMUT00000044643	8	1
ENSMMUG00000031096|ENSMMUT00000044255	8	1
ENSMMUG00000022833|ENSMMUT00000032134	8	1
ENSMMUG00000031209|ENSMMUT00000044577	8	1
ENSMMUG00000031211|ENSMMUT00000044586	8	1
ENSMMUG00000031141|ENSMMUT00000044399	8	1
ENSMMUG00000032505|ENSMMUT00000048125	8	1
ENSMMUG00000032053|ENSMMUT00000017980	8	1
ENSMMUG00000013748|ENSMMUT00000019304	8	1
ENSMMUG00000032051|ENSMMUT00000046979	8	1
ENSMMUG00000032358|ENSMMUT00000047819	8	1
ENSMMUG00000031411|ENSMMUT00000003973	8	1
ENSMMUG00000031300|ENSMMUT00000044878	8	1
ENSMMUG00000031901|ENSMMUT00000046527	8	1
ENSMMUG00000031301|ENSMMUT00000044887	8	1
ENSMMUG00000032056|ENSMMUT00000046993	8	1
ENSMMUG00000031413|ENSMMUT00000008320	8	1
ENSMMUG00000032502|ENSMMUT00000048122	8	1
ENSMMUG00000031642|ENSMMUT00000045892	8	1
ENSMMUG00000031480|ENSMMUT00000045369	8	1
ENSMMUG00000031492|ENSMMUT00000045405	8	1
ENSMMUG00000032207|ENSMMUT00000047453	8	1
ENSMMUG00000031578|ENSMMUT00000045671	8	1
ENSMMUG00000032256|ENSMMUT00000047585	8	1
ENSMMUG00000031779|ENSMMUT00000046229	8	1
ENSMMUG00000031383|ENSMMUT00000045129	8	1
ENSMMUG00000031624|ENSMMUT00000045833	8	1
ENSMMUG00000031852|ENSMMUT00000046407	8	1
ENSMMUG00000031639|ENSMMUT00000045885	8	1
ENSMMUG00000031583|ENSMMUT00000045681	8	1
ENSMMUG00000031766|ENSMMUT00000046200	8	1
ENSMMUG00000031608|ENSMMUT00000045754	8	1
ENSMMUG00000031607|ENSMMUT00000045753	8	1
ENSMMUG00000031641|ENSMMUT00000045888	8	1
ENSMMUG00000032253|ENSMMUT00000047579	8	1
ENSMMUG00000016535|ENSMMUT00000023223	8	1
ENSMMUG00000032204|ENSMMUT00000047442	8	1
ENSMMUG00000031731|ENSMMUT00000046110	8	1
ENSMMUG00000032203|ENSMMUT00000047436	8	1
ENSMMUG00000032190|ENSMMUT00000047389	8	1
ENSMMUG00000031846|ENSMMUT00000046396	8	1
ENSMMUG00000031733|ENSMMUT00000006516	8	1
ENSMMUG00000032229|ENSMMUT00000047513	8	1
ENSMMUG00000014188|ENSMMUT00000019908	8	1
ENSMMUG00000014189|ENSMMUT00000019909	8	1
ENSMMUG00000032489|ENSMMUT00000048104	8	1
ENSMMUG00000031825|ENSMMUT00000046341	8	1
ENSMMUG00000031824|ENSMMUT00000046339	8	1
ENSMMUG00000017499|ENSMMUT00000024601	8	1
ENSMMUG00000031969|ENSMMUT00000046713	8	1
ENSMMUG00000032095|ENSMMUT00000047103	8	1
ENSMMUG00000032288|ENSMMUT00000047650	8	1
ENSMMUG00000032238|ENSMMUT00000031552	8	1
ENSMMUG00000032557|ENSMMUT00000048261	8	1
ENSMMUG00000032225|ENSMMUT00000014220	8	1
ENSMMUG00000032223|ENSMMUT00000047499	8	1
ENSMMUG00000032497|ENSMMUT00000048111	8	1
ENSMMUG00000031967|ENSMMUT00000046706	8	1
ENSMMUG00000032539|ENSMMUT00000048214	8	1
ENSMMUG00000032236|ENSMMUT00000022984	8	1
ENSMMUG00000032491|ENSMMUT00000048105	8	1
ENSMMUG00000009943|ENSMMUT00000013880	8	1
ENSMMUG00000032382|ENSMMUT00000029165	8	1
ENSMMUG00000013971|ENSMMUT00000019613	8	1
ENSMMUG00000032527|ENSMMUT00000048181	8	1
ENSMMUG00000031290|ENSMMUT00000044843	8	1
ENSMMUG00000009078|ENSMMUT00000012697	8	1
ENSMMUG00000016324|ENSMMUT00000022924	8	2
ENSMMUG00000010201|ENSMMUT00000014243	9	0	956	993	652	763	859
ENSMMUG00000029546|ENSMMUT00000040302	9	1
ENSMMUG00000029937|ENSMMUT00000041319	9	1
ENSMMUG00000031517|ENSMMUT00000020743	9	1
ENSMMUG00000021399|ENSMMUT00000047610	9	2
ENSMMUG00000001628|ENSMMUT00000002303	10	0	4	80	65	86	72
ENSMMUG00000007628|ENSMMUT00000010685	10	1
ENSMMUG00000029842|ENSMMUT00000041091	10	1
ENSMMUG00000028877|ENSMMUT00000038733	10	1
ENSMMUG00000022840|ENSMMUT00000006627	10	1
ENSMMUG00000030376|ENSMMUT00000042353	10	1
ENSMMUG00000028888|ENSMMUT00000038782	10	1
ENSMMUG00000017997|ENSMMUT00000025280	10	1
ENSMMUG00000022680|ENSMMUT00000031908	10	1
ENSMMUG00000030512|ENSMMUT00000042744	10	1
ENSMMUG00000031454|ENSMMUT00000032677	10	1
ENSMMUG00000029227|ENSMMUT00000039551	10	1
ENSMMUG00000031835|ENSMMUT00000046373	10	1
ENSMMUG00000004177|ENSMMUT00000005935	10	1
ENSMMUG00000011109|ENSMMUT00000015526	10	1
ENSMMUG00000009798|ENSMMUT00000013687	10	2
ENSMMUG00000009710|ENSMMUT00000013560	11	0	1	134	139	163	136
ENSMMUG00000007628|ENSMMUT00000010685	11	1
ENSMMUG00000028877|ENSMMUT00000038733	11	2
ENSMMUG00000017997|ENSMMUT00000025280	11	2
ENSMMUG00000009710|ENSMMUT00000013560	11	0	139	163	15	151	145
ENSMMUG00000028877|ENSMMUT00000038733	11	1
ENSMMUG00000017997|ENSMMUT00000025280	11	1
ENSMMUG00000014055|ENSMMUT00000019731	11	2
ENSMMUG00000010162|ENSMMUT00000014190	11	2
ENSMMUG00000003772|ENSMMUT00000005338	12	0	328	574	1	139	233
ENSMMUG00000010054|ENSMMUT00000014036	12	1
ENSMMUG00000000407|ENSMMUT00000000590	12	2
ENSMMUG00000029479|ENSMMUT00000040161	13	0	94	157	191	290	174
ENSMMUG00000032158|ENSMMUT00000047266	13	0	94	157	191	293	174
ENSMMUG00000032605|ENSMMUT00000048337	13	1
ENSMMUG00000013754|ENSMMUT00000019310	13	2
ENSMMUG00000020409|ENSMMUT00000028700	14	0	205	277	35	205	205
ENSMMUG00000017444|ENSMMUT00000024536	14	0	199	275	35	210	204
ENSMMUG00000018435|ENSMMUT00000025917	14	1
ENSMMUG00000029272|ENSMMUT00000039668	14	1
ENSMMUG00000016536|ENSMMUT00000023225	14	1
ENSMMUG00000009676|ENSMMUT00000013510	14	1
ENSMMUG00000007809|ENSMMUT00000010940	14	1
ENSMMUG00000016156|ENSMMUT00000041409	14	1
ENSMMUG00000002425|ENSMMUT00000003443	14	1
ENSMMUG00000004955|ENSMMUT00000026741	14	1
ENSMMUG00000019030|ENSMMUT00000006982	14	1
ENSMMUG00000005562|ENSMMUT00000007822	14	1
ENSMMUG00000007469|ENSMMUT00000010442	14	1
ENSMMUG00000011818|ENSMMUT00000016553	14	1
ENSMMUG00000014634|ENSMMUT00000020522	14	1
ENSMMUG00000031857|ENSMMUT00000018373	14	1
ENSMMUG00000020600|ENSMMUT00000028982	14	1
ENSMMUG00000013097|ENSMMUT00000018370	14	1
ENSMMUG00000007583|ENSMMUT00000010611	14	1
ENSMMUG00000009648|ENSMMUT00000013470	14	2
ENSMMUG00000019409|ENSMMUT00000027266	14	2
ENSMMUG00000009163|ENSMMUT00000012816	14	2
ENSMMUG00000011578|ENSMMUT00000016222	14	2
ENSMMUG00000010036|ENSMMUT00000014012	15	0	303	485	82	298	300
ENSMMUG00000002163|ENSMMUT00000003053	15	1
ENSMMUG00000009092|ENSMMUT00000012719	15	1
ENSMMUG00000003613|ENSMMUT00000005119	15	1
ENSMMUG00000021349|ENSMMUT00000045653	15	1
ENSMMUG00000004431|ENSMMUT00000006283	15	1
ENSMMUG00000018086|ENSMMUT00000025403	15	1
ENSMMUG00000003740|ENSMMUT00000005294	15	1
ENSMMUG00000019728|ENSMMUT00000027721	15	1
ENSMMUG00000010580|ENSMMUT00000014802	15	1
ENSMMUG00000021489|ENSMMUT00000030250	15	1
ENSMMUG00000006698|ENSMMUT00000009377	15	1
ENSMMUG00000017365|ENSMMUT00000024419	15	1
ENSMMUG00000010002|ENSMMUT00000013965	15	1
ENSMMUG00000014980|ENSMMUT00000021001	15	1
ENSMMUG00000015913|ENSMMUT00000044934	15	1
ENSMMUG00000002303|ENSMMUT00000003263	15	1
ENSMMUG00000002304|ENSMMUT00000003264	15	1
ENSMMUG00000014982|ENSMMUT00000021002	15	1
ENSMMUG00000031914|ENSMMUT00000021008	15	1
ENSMMUG00000018220|ENSMMUT00000046576	15	1
ENSMMUG00000014984|ENSMMUT00000021007	15	1
ENSMMUG00000016962|ENSMMUT00000023832	15	1
ENSMMUG00000002305|ENSMMUT00000003265	15	1
ENSMMUG00000002468|ENSMMUT00000003511	15	1
ENSMMUG00000018219|ENSMMUT00000025608	15	1
ENSMMUG00000010000|ENSMMUT00000020204	15	1
ENSMMUG00000014400|ENSMMUT00000020207	15	1
ENSMMUG00000014399|ENSMMUT00000020202	15	1
ENSMMUG00000017322|ENSMMUT00000021901	15	2
ENSMMUG00000008503|ENSMMUT00000011883	16	0	26	274	586	698	430
ENSMMUG00000017290|ENSMMUT00000024301	16	1
ENSMMUG00000029652|ENSMMUT00000040566	16	1
ENSMMUG00000002723|ENSMMUT00000003875	16	2
ENSMMUG00000030592|ENSMMUT00000042929	16	2
ENSMMUG00000015878|ENSMMUT00000022318	17	0	1	36	35	64	35
ENSMMUG00000014256|ENSMMUT00000020004	17	1
ENSMMUG00000003444|ENSMMUT00000004870	17	1
ENSMMUG00000003362|ENSMMUT00000004752	17	1
ENSMMUG00000032528|ENSMMUT00000048190	17	1
ENSMMUG00000000497|ENSMMUT00000000731	17	1
ENSMMUG00000012287|ENSMMUT00000017211	17	1
ENSMMUG00000032379|ENSMMUT00000047864	17	2
ENSMMUG00000019492|ENSMMUT00000027387	18	0	145	500	40	104	124
ENSMMUG00000019489|ENSMMUT00000027384	18	1
ENSMMUG00000031960|ENSMMUT00000046680	18	2
ENSMMUG00000019492|ENSMMUT00000027387	18	0	145	500	17	62	103
ENSMMUG00000019489|ENSMMUT00000027384	18	1
ENSMMUG00000031961|ENSMMUT00000046681	18	2
ENSMMUG00000002885|ENSMMUT00000026095	18	0	111	142	29	83	97
ENSMMUG00000004266|ENSMMUT00000006062	18	1
ENSMMUG00000029369|ENSMMUT00000039877	18	2
ENSMMUG00000032387|ENSMMUT00000001290	18	2
ENSMMUG00000005494|ENSMMUT00000047725	18	2
ENSMMUG00000017312|ENSMMUT00000024335	19	0	262	337	11	34	148
ENSMMUG00000000834|ENSMMUT00000001201	19	1
ENSMMUG00000003305|ENSMMUT00000004673	19	2
ENSMMUG00000011880|ENSMMUT00000016645	20	0	765	938	1543	1584	1240
ENSMMUG00000018463|ENSMMUT00000025957	20	1
ENSMMUG00000030065|ENSMMUT00000041620	20	1
ENSMMUG00000003308|ENSMMUT00000004676	20	1
ENSMMUG00000019162|ENSMMUT00000026916	20	1
ENSMMUG00000008199|ENSMMUT00000016437	20	1
ENSMMUG00000011737|ENSMMUT00000004542	20	1
ENSMMUG00000015011|ENSMMUT00000027940	20	1
ENSMMUG00000004916|ENSMMUT00000043094	20	2
ENSMMUG00000011027|ENSMMUT00000015412	21	0	274	519	13	250	262
ENSMMUG00000032182|ENSMMUT00000047373	21	1
ENSMMUG00000032181|ENSMMUT00000047372	21	2
ENSMMUG00000020285|ENSMMUT00000028534	22	0	84	393	578	629	485
ENSMMUG00000013701|ENSMMUT00000019240	22	1
ENSMMUG00000018158|ENSMMUT00000025517	22	1
ENSMMUG00000018164|ENSMMUT00000025531	22	2
ENSMMUG00000008855|ENSMMUT00000012384	23	0	187	277	1	189	188
ENSMMUG00000032140|ENSMMUT00000047200	23	1
ENSMMUG00000032139|ENSMMUT00000047199	23	2
ENSMMUG00000032015|ENSMMUT00000046845	24	0	1	144	209	423	176
ENSMMUG00000029255|ENSMMUT00000039631	24	1
ENSMMUG00000005402|ENSMMUT00000007597	24	2
ENSMMUG00000021543|ENSMMUT00000030318	25	0	359	663	1183	1272	923
ENSMMUG00000031902|ENSMMUT00000030399	25	1
ENSMMUG00000021595|ENSMMUT00000030396	25	2
ENSMMUG00000002664|ENSMMUT00000016990	26	0	9	183	270	427	226
ENSMMUG00000013997|ENSMMUT00000019644	26	1
ENSMMUG00000012134|ENSMMUT00000019645	26	1
ENSMMUG00000018400|ENSMMUT00000025856	26	2
ENSMMUG00000007426|ENSMMUT00000010382	27	0	5	135	870	970	502
ENSMMUG00000030606|ENSMMUT00000020552	27	1
ENSMMUG00000014659|ENSMMUT00000011116	27	1
ENSMMUG00000016282|ENSMMUT00000022870	27	1
ENSMMUG00000007947|ENSMMUT00000020553	27	1
ENSMMUG00000007484|ENSMMUT00000010473	27	1
ENSMMUG00000001239|ENSMMUT00000042964	27	2
ENSMMUG00000005231|ENSMMUT00000007369	28	0	111	213	30	103	107
ENSMMUG00000005274|ENSMMUT00000007419	28	1
ENSMMUG00000001252|ENSMMUT00000001774	28	1
ENSMMUG00000005378|ENSMMUT00000007568	28	2
Macaque MosaicFinder Results Detected at an 70% Percentage Identity Threshold.
gene_id	fusion_event	family_number	start_med_align1	end_med_align1	start_med_align2	end_med_align2	break_point
ENSMMUG00000001628|ENSMMUT00000002303	0	0	6	80	65	86	72
ENSMMUG00000007628|ENSMMUT00000010685	0	1
ENSMMUG00000029842|ENSMMUT00000041091	0	1
ENSMMUG00000009798|ENSMMUT00000013687	0	2
ENSMMUG00000001628|ENSMMUT00000002303	0	0	1	42	65	86	53
ENSMMUG00000011109|ENSMMUT00000015526	0	1
ENSMMUG00000029227|ENSMMUT00000039551	0	1
ENSMMUG00000004177|ENSMMUT00000005935	0	1
ENSMMUG00000031835|ENSMMUT00000046373	0	1
ENSMMUG00000009798|ENSMMUT00000013687	0	2
ENSMMUG00000012508|ENSMMUT00000017543	1	0	6	144	166	208	155
ENSMMUG00000007628|ENSMMUT00000010685	1	1
ENSMMUG00000030148|ENSMMUT00000041766	1	2
ENSMMUG00000031707|ENSMMUT00000046036	1	2
ENSMMUG00000032166|ENSMMUT00000047321	1	2
ENSMMUG00000012508|ENSMMUT00000017543	1	0	166	208	13	176	171
ENSMMUG00000030148|ENSMMUT00000041766	1	1
ENSMMUG00000031707|ENSMMUT00000046036	1	1
ENSMMUG00000032166|ENSMMUT00000047321	1	1
ENSMMUG00000030038|ENSMMUT00000041555	1	2
ENSMMUG00000004957|ENSMMUT00000006986	2	0	147	176	2	154	150
ENSMMUG00000009134|ENSMMUT00000012776	2	1
ENSMMUG00000030963|ENSMMUT00000043852	2	1
ENSMMUG00000032117|ENSMMUT00000047148	2	2
ENSMMUG00000032117|ENSMMUT00000047148	3	0	5	216	471	603	343
ENSMMUG00000007628|ENSMMUT00000010685	3	1
ENSMMUG00000009708|ENSMMUT00000013557	3	2
ENSMMUG00000030041|ENSMMUT00000041560	3	2
ENSMMUG00000029427|ENSMMUT00000022431	3	2
ENSMMUG00000029368|ENSMMUT00000039876	3	2
ENSMMUG00000009336|ENSMMUT00000013047	3	2
ENSMMUG00000029382|ENSMMUT00000039906	3	2
ENSMMUG00000031712|ENSMMUT00000046053	3	2
ENSMMUG00000029468|ENSMMUT00000040134	3	2
ENSMMUG00000029770|ENSMMUT00000040829	3	2
ENSMMUG00000029568|ENSMMUT00000040376	3	2
ENSMMUG00000029775|ENSMMUT00000040846	3	2
ENSMMUG00000029647|ENSMMUT00000040554	3	2
ENSMMUG00000029648|ENSMMUT00000040555	3	2
ENSMMUG00000029678|ENSMMUT00000040634	3	2
ENSMMUG00000029659|ENSMMUT00000040579	3	2
ENSMMUG00000031444|ENSMMUT00000045299	3	2
ENSMMUG00000029664|ENSMMUT00000040586	3	2
ENSMMUG00000032117|ENSMMUT00000047148	3	0	151	312	471	603	391
ENSMMUG00000004957|ENSMMUT00000006986	3	1
ENSMMUG00000009708|ENSMMUT00000013557	3	2
ENSMMUG00000030041|ENSMMUT00000041560	3	2
ENSMMUG00000029427|ENSMMUT00000022431	3	2
ENSMMUG00000029368|ENSMMUT00000039876	3	2
ENSMMUG00000009336|ENSMMUT00000013047	3	2
ENSMMUG00000029382|ENSMMUT00000039906	3	2
ENSMMUG00000031712|ENSMMUT00000046053	3	2
ENSMMUG00000029468|ENSMMUT00000040134	3	2
ENSMMUG00000029770|ENSMMUT00000040829	3	2
ENSMMUG00000029568|ENSMMUT00000040376	3	2
ENSMMUG00000029775|ENSMMUT00000040846	3	2
ENSMMUG00000029647|ENSMMUT00000040554	3	2
ENSMMUG00000029648|ENSMMUT00000040555	3	2
ENSMMUG00000029678|ENSMMUT00000040634	3	2
ENSMMUG00000029659|ENSMMUT00000040579	3	2
ENSMMUG00000031444|ENSMMUT00000045299	3	2
ENSMMUG00000029664|ENSMMUT00000040586	3	2
ENSMMUG00000010036|ENSMMUT00000014012	4	0	303	485	82	298	300
ENSMMUG00000002163|ENSMMUT00000003053	4	1
ENSMMUG00000003613|ENSMMUT00000005119	4	1
ENSMMUG00000004431|ENSMMUT00000006283	4	1
ENSMMUG00000003740|ENSMMUT00000005294	4	1
ENSMMUG00000018086|ENSMMUT00000025403	4	1
ENSMMUG00000019728|ENSMMUT00000027721	4	1
ENSMMUG00000021349|ENSMMUT00000045653	4	1
ENSMMUG00000021489|ENSMMUT00000030250	4	1
ENSMMUG00000010580|ENSMMUT00000014802	4	1
ENSMMUG00000017322|ENSMMUT00000021901	4	2
ENSMMUG00000015878|ENSMMUT00000022318	5	0	1	36	35	64	35
ENSMMUG00000012287|ENSMMUT00000017211	5	1
ENSMMUG00000000497|ENSMMUT00000000731	5	1
ENSMMUG00000032379|ENSMMUT00000047864	5	2
ENSMMUG00000011880|ENSMMUT00000016645	6	0	765	938	1543	1584	1240
ENSMMUG00000018463|ENSMMUT00000025957	6	1
ENSMMUG00000008199|ENSMMUT00000016437	6	1
ENSMMUG00000019162|ENSMMUT00000026916	6	1
ENSMMUG00000003308|ENSMMUT00000004676	6	1
ENSMMUG00000030065|ENSMMUT00000041620	6	1
ENSMMUG00000004916|ENSMMUT00000043094	6	2
ENSMMUG00000021543|ENSMMUT00000030318	7	0	359	663	1183	1272	923
ENSMMUG00000031902|ENSMMUT00000030399	7	1
ENSMMUG00000021595|ENSMMUT00000030396	7	2
ENSMMUG00000002664|ENSMMUT00000016990	8	0	9	183	270	427	226
ENSMMUG00000013997|ENSMMUT00000019644	8	1
ENSMMUG00000012134|ENSMMUT00000019645	8	1
ENSMMUG00000018400|ENSMMUT00000025856	8	2
ENSMMUG00000007426|ENSMMUT00000010382	9	0	5	135	870	970	502
ENSMMUG00000007484|ENSMMUT00000010473	9	1
ENSMMUG00000014659|ENSMMUT00000011116	9	1
ENSMMUG00000016282|ENSMMUT00000022870	9	1
ENSMMUG00000007947|ENSMMUT00000020553	9	1
ENSMMUG00000001239|ENSMMUT00000042964	9	2
ENSMMUG00000005231|ENSMMUT00000007369	10	0	111	213	30	103	107
ENSMMUG00000005274|ENSMMUT00000007419	10	1
ENSMMUG00000001252|ENSMMUT00000001774	10	1
ENSMMUG00000005378|ENSMMUT00000007568	10	2
Macaque MosaicFinder Results Detected at an 90% Percentage Identity Threshold.
gene_id	fusion_event	family_number	start_med_align1	end_med_align1	start_med_align2	end_med_align2	break_point
ENSMMUG00000029479|ENSMMUT00000040161	0	0	94	157	191	290	174
ENSMMUG00000032158|ENSMMUT00000047266	0	0	94	158	191	293	174
ENSMMUG00000032605|ENSMMUT00000048337	0	1
ENSMMUG00000013754|ENSMMUT00000019310	0	2
ENSMMUG00000001628|ENSMMUT00000002303	1	0	4	80	1	23	13
ENSMMUG00000009798|ENSMMUT00000013687	1	1
ENSMMUG00000004177|ENSMMUT00000005935	1	2
ENSMMUG00000015878|ENSMMUT00000022318	2	0	1	36	35	64	35
ENSMMUG00000012287|ENSMMUT00000017211	2	1
ENSMMUG00000000497|ENSMMUT00000000731	2	1
ENSMMUG00000032379|ENSMMUT00000047864	2	2
ENSMMUG00000002664|ENSMMUT00000016990	3	0	9	183	270	427	226
ENSMMUG00000013997|ENSMMUT00000019644	3	1
ENSMMUG00000012134|ENSMMUT00000019645	3	1
ENSMMUG00000018400|ENSMMUT00000025856	3	2

## Sheet: Table5_MarmosetMF
Marmoset MosaicFinder Results
Family number 0	Fusion gene
Family number 1	Parent gene 1
Family number 2	Parent gene 2
Marmoset MosaicFinder Results Detected at an 70% Percentage Identity Threshold.
gene_id	fusion_event	family_number	start_med_align1	end_med_align1	start_med_align2	end_med_align2	break_point
ENSCJAG00000017963|ENSCJAT00000055624	0	0	210	412	100	134	172
ENSCJAG00000005402|ENSCJAT00000010423	0	1
ENSCJAG00000034423|ENSCJAT00000059513	0	1
ENSCJAG00000003055|ENSCJAT00000005837	0	1
ENSCJAG00000013418|ENSCJAT00000026071	0	1
ENSCJAG00000001441|ENSCJAT00000002695	0	2
ENSCJAG00000016065|ENSCJAT00000031250	0	2
ENSCJAG00000004781|ENSCJAT00000024242	0	2
ENSCJAG00000016072|ENSCJAT00000031258	0	2
ENSCJAG00000037909|ENSCJAT00000065903	0	2
ENSCJAG00000004958|ENSCJAT00000009568	0	2
ENSCJAG00000007773|ENSCJAT00000015172	0	2
ENSCJAG00000017243|ENSCJAT00000033526	0	2
ENSCJAG00000014641|ENSCJAT00000028484	0	2
ENSCJAG00000000715|ENSCJAT00000001293	0	2
ENSCJAG00000018204|ENSCJAT00000035742	0	2
ENSCJAG00000033715|ENSCJAT00000022605	0	2
ENSCJAG00000011672|ENSCJAT00000022191	0	2
ENSCJAG00000032572|ENSCJAT00000025694	0	2
ENSCJAG00000013277|ENSCJAT00000025781	0	2
ENSCJAG00000036454|ENSCJAT00000066096	0	2
ENSCJAG00000023621|ENSCJAT00000044606	0	2
ENSCJAG00000014764|ENSCJAT00000028736	0	2
ENSCJAG00000038041|ENSCJAT00000064189	0	2
ENSCJAG00000036542|ENSCJAT00000065152	0	2
ENSCJAG00000015538|ENSCJAT00000030277	0	2
ENSCJAG00000037770|ENSCJAT00000064681	0	2
ENSCJAG00000035534|ENSCJAT00000064503	0	2
ENSCJAG00000036417|ENSCJAT00000065593	0	2
ENSCJAG00000035900|ENSCJAT00000064670	0	2
ENSCJAG00000018720|ENSCJAT00000036733	0	2
ENSCJAG00000032572|ENSCJAT00000025694	1	0	7	75	94	144	84
ENSCJAG00000010732|ENSCJAT00000020887	1	0	620	786	797	835	791
ENSCJAG00000034129|ENSCJAT00000010577	1	0	38	80	1	38	38
ENSCJAG00000020022|ENSCJAT00000008393	1	0	32	77	58	115	67
ENSCJAG00000005402|ENSCJAT00000010423	1	1
ENSCJAG00000004781|ENSCJAT00000024242	1	2
ENSCJAG00000001478|ENSCJAT00000002775	1	2
ENSCJAG00000036813|ENSCJAT00000064935	1	2
ENSCJAG00000013317|ENSCJAT00000025847	1	2
ENSCJAG00000036153|ENSCJAT00000064249	1	2
ENSCJAG00000038155|ENSCJAT00000066126	1	2
ENSCJAG00000019991|ENSCJAT00000039283	1	2
ENSCJAG00000037996|ENSCJAT00000063914	1	2
ENSCJAG00000006621|ENSCJAT00000012971	1	2
ENSCJAG00000035970|ENSCJAT00000063913	1	2
ENSCJAG00000036023|ENSCJAT00000064925	1	2
ENSCJAG00000034074|ENSCJAT00000010622	1	2
ENSCJAG00000034457|ENSCJAT00000009620	1	2
ENSCJAG00000037640|ENSCJAT00000065065	1	2
ENSCJAG00000037961|ENSCJAT00000064608	1	2
ENSCJAG00000036144|ENSCJAT00000064432	1	2
ENSCJAG00000037019|ENSCJAT00000066019	1	2
ENSCJAG00000004292|ENSCJAT00000057933	1	2
ENSCJAG00000036738|ENSCJAT00000065582	1	2
ENSCJAG00000004957|ENSCJAT00000060122	1	2
ENSCJAG00000007462|ENSCJAT00000014608	1	2
ENSCJAG00000000392|ENSCJAT00000000709	1	2
ENSCJAG00000036358|ENSCJAT00000065608	1	2
ENSCJAG00000004424|ENSCJAT00000008465	1	2
ENSCJAG00000003656|ENSCJAT00000007027	2	0	201	324	365	403	344
ENSCJAG00000005402|ENSCJAT00000010423	2	1
ENSCJAG00000031826|ENSCJAT00000005673	2	2
ENSCJAG00000004781|ENSCJAT00000024242	2	2
ENSCJAG00000036147|ENSCJAT00000065126	2	2
ENSCJAG00000001478|ENSCJAT00000002775	2	2
ENSCJAG00000008153|ENSCJAT00000015876	2	2
ENSCJAG00000035758|ENSCJAT00000064158	2	2
ENSCJAG00000010028|ENSCJAT00000019458	2	2
ENSCJAG00000000715|ENSCJAT00000001293	2	2
ENSCJAG00000005050|ENSCJAT00000009728	2	2
ENSCJAG00000036813|ENSCJAT00000064935	2	2
ENSCJAG00000032572|ENSCJAT00000025694	2	2
ENSCJAG00000034074|ENSCJAT00000010622	2	2
ENSCJAG00000034457|ENSCJAT00000009620	2	2
ENSCJAG00000037640|ENSCJAT00000065065	2	2
ENSCJAG00000037961|ENSCJAT00000064608	2	2
ENSCJAG00000034700|ENSCJAT00000008507	2	2
ENSCJAG00000015286|ENSCJAT00000029748	2	2
ENSCJAG00000020022|ENSCJAT00000008393	2	2
ENSCJAG00000036144|ENSCJAT00000064432	2	2
ENSCJAG00000013277|ENSCJAT00000025781	2	2
ENSCJAG00000000426|ENSCJAT00000000792	2	2
ENSCJAG00000036251|ENSCJAT00000065778	2	2
ENSCJAG00000023621|ENSCJAT00000044606	2	2
ENSCJAG00000036542|ENSCJAT00000065152	2	2
ENSCJAG00000035534|ENSCJAT00000064503	2	2
ENSCJAG00000037769|ENSCJAT00000065408	2	2
ENSCJAG00000035420|ENSCJAT00000047924	2	2
ENSCJAG00000038114|ENSCJAT00000065243	2	2
ENSCJAG00000031577|ENSCJAT00000013249	2	2
ENSCJAG00000037288|ENSCJAT00000065231	2	2
ENSCJAG00000004424|ENSCJAT00000008465	2	2
ENSCJAG00000014764|ENSCJAT00000028736	3	0	19	212	212	249	212
ENSCJAG00000005402|ENSCJAT00000010423	3	1
ENSCJAG00000001441|ENSCJAT00000002695	3	2
ENSCJAG00000016065|ENSCJAT00000031250	3	2
ENSCJAG00000031826|ENSCJAT00000005673	3	2
ENSCJAG00000004781|ENSCJAT00000024242	3	2
ENSCJAG00000036147|ENSCJAT00000065126	3	2
ENSCJAG00000020851|ENSCJAT00000024277	3	2
ENSCJAG00000036730|ENSCJAT00000065508	3	2
ENSCJAG00000007773|ENSCJAT00000015172	3	2
ENSCJAG00000017243|ENSCJAT00000033526	3	2
ENSCJAG00000014641|ENSCJAT00000028484	3	2
ENSCJAG00000000715|ENSCJAT00000001293	3	2
ENSCJAG00000018204|ENSCJAT00000035742	3	2
ENSCJAG00000018859|ENSCJAT00000036975	3	2
ENSCJAG00000033715|ENSCJAT00000022605	3	2
ENSCJAG00000011672|ENSCJAT00000022191	3	2
ENSCJAG00000032572|ENSCJAT00000025694	3	2
ENSCJAG00000013277|ENSCJAT00000025781	3	2
ENSCJAG00000018676|ENSCJAT00000036633	3	2
ENSCJAG00000002155|ENSCJAT00000004079	3	2
ENSCJAG00000038041|ENSCJAT00000064189	3	2
ENSCJAG00000014921|ENSCJAT00000029051	3	2
ENSCJAG00000038079|ENSCJAT00000065330	3	2
ENSCJAG00000015538|ENSCJAT00000030277	3	2
ENSCJAG00000035534|ENSCJAT00000064503	3	2
ENSCJAG00000036417|ENSCJAT00000065593	3	2
ENSCJAG00000000715|ENSCJAT00000001293	4	0	104	216	36	92	98
ENSCJAG00000005402|ENSCJAT00000010423	4	1
ENSCJAG00000001441|ENSCJAT00000002695	4	2
ENSCJAG00000031826|ENSCJAT00000005673	4	2
ENSCJAG00000004781|ENSCJAT00000024242	4	2
ENSCJAG00000036147|ENSCJAT00000065126	4	2
ENSCJAG00000008153|ENSCJAT00000015876	4	2
ENSCJAG00000013478|ENSCJAT00000026300	4	2
ENSCJAG00000036730|ENSCJAT00000065508	4	2
ENSCJAG00000035758|ENSCJAT00000064158	4	2
ENSCJAG00000017243|ENSCJAT00000033526	4	2
ENSCJAG00000036362|ENSCJAT00000063979	4	2
ENSCJAG00000010028|ENSCJAT00000019458	4	2
ENSCJAG00000018859|ENSCJAT00000036975	4	2
ENSCJAG00000005050|ENSCJAT00000009728	4	2
ENSCJAG00000036813|ENSCJAT00000064935	4	2
ENSCJAG00000011672|ENSCJAT00000022191	4	2
ENSCJAG00000032572|ENSCJAT00000025694	4	2
ENSCJAG00000034074|ENSCJAT00000010622	4	2
ENSCJAG00000034457|ENSCJAT00000009620	4	2
ENSCJAG00000037640|ENSCJAT00000065065	4	2
ENSCJAG00000037961|ENSCJAT00000064608	4	2
ENSCJAG00000032330|ENSCJAT00000031174	4	2
ENSCJAG00000020022|ENSCJAT00000008393	4	2
ENSCJAG00000036144|ENSCJAT00000064432	4	2
ENSCJAG00000020764|ENSCJAT00000040804	4	2
ENSCJAG00000013277|ENSCJAT00000025781	4	2
ENSCJAG00000018676|ENSCJAT00000036633	4	2
ENSCJAG00000036454|ENSCJAT00000066096	4	2
ENSCJAG00000006904|ENSCJAT00000019239	4	2
ENSCJAG00000031361|ENSCJAT00000013466	4	2
ENSCJAG00000009918|ENSCJAT00000019243	4	2
ENSCJAG00000018141|ENSCJAT00000035449	4	2
ENSCJAG00000036251|ENSCJAT00000065778	4	2
ENSCJAG00000023621|ENSCJAT00000044606	4	2
ENSCJAG00000002155|ENSCJAT00000004079	4	2
ENSCJAG00000035344|ENSCJAT00000016774	4	2
ENSCJAG00000038041|ENSCJAT00000064189	4	2
ENSCJAG00000038079|ENSCJAT00000065330	4	2
ENSCJAG00000036542|ENSCJAT00000065152	4	2
ENSCJAG00000037770|ENSCJAT00000064681	4	2
ENSCJAG00000035534|ENSCJAT00000064503	4	2
ENSCJAG00000035900|ENSCJAT00000064670	4	2
ENSCJAG00000035420|ENSCJAT00000047924	4	2
ENSCJAG00000031577|ENSCJAT00000013249	4	2
ENSCJAG00000033071|ENSCJAT00000032105	4	2
ENSCJAG00000037544|ENSCJAT00000064970	4	2
ENSCJAG00000012593|ENSCJAT00000024401	4	2
ENSCJAG00000034054|ENSCJAT00000037828	4	2
ENSCJAG00000001212|ENSCJAT00000002232	4	2
ENSCJAG00000000715|ENSCJAT00000001293	5	0	104	216	36	92	98
ENSCJAG00000005402|ENSCJAT00000010423	5	1
ENSCJAG00000001441|ENSCJAT00000002695	5	2
ENSCJAG00000031826|ENSCJAT00000005673	5	2
ENSCJAG00000036147|ENSCJAT00000065126	5	2
ENSCJAG00000008153|ENSCJAT00000015876	5	2
ENSCJAG00000035758|ENSCJAT00000064158	5	2
ENSCJAG00000017243|ENSCJAT00000033526	5	2
ENSCJAG00000010028|ENSCJAT00000019458	5	2
ENSCJAG00000032572|ENSCJAT00000025694	5	2
ENSCJAG00000034074|ENSCJAT00000010622	5	2
ENSCJAG00000037961|ENSCJAT00000064608	5	2
ENSCJAG00000032330|ENSCJAT00000031174	5	2
ENSCJAG00000036144|ENSCJAT00000064432	5	2
ENSCJAG00000020764|ENSCJAT00000040804	5	2
ENSCJAG00000013277|ENSCJAT00000025781	5	2
ENSCJAG00000018676|ENSCJAT00000036633	5	2
ENSCJAG00000036454|ENSCJAT00000066096	5	2
ENSCJAG00000006904|ENSCJAT00000019239	5	2
ENSCJAG00000031361|ENSCJAT00000013466	5	2
ENSCJAG00000009918|ENSCJAT00000019243	5	2
ENSCJAG00000036251|ENSCJAT00000065778	5	2
ENSCJAG00000023621|ENSCJAT00000044606	5	2
ENSCJAG00000002155|ENSCJAT00000004079	5	2
ENSCJAG00000035344|ENSCJAT00000016774	5	2
ENSCJAG00000038041|ENSCJAT00000064189	5	2
ENSCJAG00000038079|ENSCJAT00000065330	5	2
ENSCJAG00000036542|ENSCJAT00000065152	5	2
ENSCJAG00000037770|ENSCJAT00000064681	5	2
ENSCJAG00000035534|ENSCJAT00000064503	5	2
ENSCJAG00000035900|ENSCJAT00000064670	5	2
ENSCJAG00000035420|ENSCJAT00000047924	5	2
ENSCJAG00000031577|ENSCJAT00000013249	5	2
ENSCJAG00000036599|ENSCJAT00000065568	5	2
ENSCJAG00000037544|ENSCJAT00000064970	5	2
ENSCJAG00000012593|ENSCJAT00000024401	5	2
ENSCJAG00000034054|ENSCJAT00000037828	5	2
ENSCJAG00000034129|ENSCJAT00000010577	6	0	38	80	1	38	38
ENSCJAG00000005402|ENSCJAT00000010423	6	1
ENSCJAG00000004781|ENSCJAT00000024242	6	2
ENSCJAG00000001478|ENSCJAT00000002775	6	2
ENSCJAG00000036813|ENSCJAT00000064935	6	2
ENSCJAG00000013317|ENSCJAT00000025847	6	2
ENSCJAG00000036153|ENSCJAT00000064249	6	2
ENSCJAG00000037406|ENSCJAT00000065642	6	2
ENSCJAG00000031198|ENSCJAT00000018557	6	2
ENSCJAG00000038155|ENSCJAT00000066126	6	2
ENSCJAG00000036235|ENSCJAT00000064849	6	2
ENSCJAG00000019991|ENSCJAT00000039283	6	2
ENSCJAG00000037996|ENSCJAT00000063914	6	2
ENSCJAG00000006621|ENSCJAT00000012971	6	2
ENSCJAG00000035970|ENSCJAT00000063913	6	2
ENSCJAG00000032572|ENSCJAT00000025694	6	2
ENSCJAG00000036023|ENSCJAT00000064925	6	2
ENSCJAG00000034074|ENSCJAT00000010622	6	2
ENSCJAG00000010732|ENSCJAT00000020887	6	2
ENSCJAG00000034457|ENSCJAT00000009620	6	2
ENSCJAG00000037640|ENSCJAT00000065065	6	2
ENSCJAG00000020022|ENSCJAT00000008393	6	2
ENSCJAG00000036144|ENSCJAT00000064432	6	2
ENSCJAG00000037019|ENSCJAT00000066019	6	2
ENSCJAG00000036814|ENSCJAT00000064779	6	2
ENSCJAG00000001433|ENSCJAT00000002679	6	2
ENSCJAG00000036738|ENSCJAT00000065582	6	2
ENSCJAG00000004957|ENSCJAT00000060122	6	2
ENSCJAG00000009859|ENSCJAT00000019114	6	2
ENSCJAG00000007511|ENSCJAT00000061668	6	2
ENSCJAG00000000392|ENSCJAT00000000709	6	2
ENSCJAG00000036358|ENSCJAT00000065608	6	2
ENSCJAG00000004424|ENSCJAT00000008465	6	2
ENSCJAG00000031198|ENSCJAT00000018557	7	0	8	60	65	90	62
ENSCJAG00000004781|ENSCJAT00000024242	7	1
ENSCJAG00000001478|ENSCJAT00000002775	7	1
ENSCJAG00000014641|ENSCJAT00000028484	7	1
ENSCJAG00000036813|ENSCJAT00000064935	7	1
ENSCJAG00000013317|ENSCJAT00000025847	7	1
ENSCJAG00000036153|ENSCJAT00000064249	7	1
ENSCJAG00000037406|ENSCJAT00000065642	7	1
ENSCJAG00000038155|ENSCJAT00000066126	7	1
ENSCJAG00000036235|ENSCJAT00000064849	7	1
ENSCJAG00000019991|ENSCJAT00000039283	7	1
ENSCJAG00000037996|ENSCJAT00000063914	7	1
ENSCJAG00000031835|ENSCJAT00000031153	7	1
ENSCJAG00000006621|ENSCJAT00000012971	7	1
ENSCJAG00000035970|ENSCJAT00000063913	7	1
ENSCJAG00000036023|ENSCJAT00000064925	7	1
ENSCJAG00000010732|ENSCJAT00000020887	7	1
ENSCJAG00000034457|ENSCJAT00000009620	7	1
ENSCJAG00000034129|ENSCJAT00000010577	7	1
ENSCJAG00000037640|ENSCJAT00000065065	7	1
ENSCJAG00000020022|ENSCJAT00000008393	7	1
ENSCJAG00000036144|ENSCJAT00000064432	7	1
ENSCJAG00000036932|ENSCJAT00000064403	7	1
ENSCJAG00000037019|ENSCJAT00000066019	7	1
ENSCJAG00000036814|ENSCJAT00000064779	7	1
ENSCJAG00000001433|ENSCJAT00000002679	7	1
ENSCJAG00000036738|ENSCJAT00000065582	7	1
ENSCJAG00000004957|ENSCJAT00000060122	7	1
ENSCJAG00000009859|ENSCJAT00000019114	7	1
ENSCJAG00000007462|ENSCJAT00000014608	7	1
ENSCJAG00000036358|ENSCJAT00000065608	7	1
ENSCJAG00000004424|ENSCJAT00000008465	7	1
ENSCJAG00000002289|ENSCJAT00000004361	7	2
ENSCJAG00000011506|ENSCJAT00000022366	8	0	354	606	80	118	236
ENSCJAG00000005402|ENSCJAT00000010423	8	1
ENSCJAG00000004781|ENSCJAT00000024242	8	2
ENSCJAG00000008153|ENSCJAT00000015876	8	2
ENSCJAG00000035758|ENSCJAT00000064158	8	2
ENSCJAG00000010028|ENSCJAT00000019458	8	2
ENSCJAG00000000715|ENSCJAT00000001293	8	2
ENSCJAG00000005050|ENSCJAT00000009728	8	2
ENSCJAG00000036813|ENSCJAT00000064935	8	2
ENSCJAG00000032572|ENSCJAT00000025694	8	2
ENSCJAG00000034457|ENSCJAT00000009620	8	2
ENSCJAG00000015286|ENSCJAT00000029748	8	2
ENSCJAG00000003656|ENSCJAT00000007027	8	2
ENSCJAG00000036251|ENSCJAT00000065778	8	2
ENSCJAG00000023621|ENSCJAT00000044606	8	2
ENSCJAG00000035420|ENSCJAT00000047924	8	2
ENSCJAG00000034559|ENSCJAT00000009272	8	2
ENSCJAG00000037288|ENSCJAT00000065231	8	2
ENSCJAG00000011506|ENSCJAT00000022366	8	0	80	118	221	633	169
ENSCJAG00000004781|ENSCJAT00000024242	8	1
ENSCJAG00000008153|ENSCJAT00000015876	8	1
ENSCJAG00000035758|ENSCJAT00000064158	8	1
ENSCJAG00000010028|ENSCJAT00000019458	8	1
ENSCJAG00000000715|ENSCJAT00000001293	8	1
ENSCJAG00000005050|ENSCJAT00000009728	8	1
ENSCJAG00000036813|ENSCJAT00000064935	8	1
ENSCJAG00000032572|ENSCJAT00000025694	8	1
ENSCJAG00000034457|ENSCJAT00000009620	8	1
ENSCJAG00000015286|ENSCJAT00000029748	8	1
ENSCJAG00000003656|ENSCJAT00000007027	8	1
ENSCJAG00000036251|ENSCJAT00000065778	8	1
ENSCJAG00000023621|ENSCJAT00000044606	8	1
ENSCJAG00000035420|ENSCJAT00000047924	8	1
ENSCJAG00000034559|ENSCJAT00000009272	8	1
ENSCJAG00000037288|ENSCJAT00000065231	8	1
ENSCJAG00000018221|ENSCJAT00000035712	8	2
ENSCJAG00000018320|ENSCJAT00000006711	8	2
ENSCJAG00000038088|ENSCJAT00000035608	8	2
ENSCJAG00000018238|ENSCJAT00000059938	8	2
ENSCJAG00000010892|ENSCJAT00000021217	8	2
ENSCJAG00000010221|ENSCJAT00000036795	8	2
ENSCJAG00000005258|ENSCJAT00000010175	8	2
ENSCJAG00000002069|ENSCJAT00000003933	8	2
ENSCJAG00000032737|ENSCJAT00000058501	8	2
ENSCJAG00000010257|ENSCJAT00000019952	8	2
ENSCJAG00000032471|ENSCJAT00000010179	8	2
ENSCJAG00000033954|ENSCJAT00000026313	8	2
ENSCJAG00000002036|ENSCJAT00000003881	8	2
ENSCJAG00000003022|ENSCJAT00000005786	8	2
ENSCJAG00000018185|ENSCJAT00000035597	8	2
ENSCJAG00000013755|ENSCJAT00000026723	8	2
ENSCJAG00000000065|ENSCJAT00000000120	8	2
ENSCJAG00000034603|ENSCJAT00000061160	8	2
ENSCJAG00000015228|ENSCJAT00000019938	8	2
ENSCJAG00000010251|ENSCJAT00000019942	8	2
ENSCJAG00000034515|ENSCJAT00000034623	8	2
ENSCJAG00000013415|ENSCJAT00000010169	8	2
ENSCJAG00000013430|ENSCJAT00000026033	8	2
ENSCJAG00000007298|ENSCJAT00000014322	8	2
ENSCJAG00000020032|ENSCJAT00000010160	8	2
ENSCJAG00000018251|ENSCJAT00000035707	8	2
ENSCJAG00000007492|ENSCJAT00000014666	8	2
ENSCJAG00000009516|ENSCJAT00000018470	8	2
ENSCJAG00000020018|ENSCJAT00000040312	8	2
ENSCJAG00000017763|ENSCJAT00000034614	8	2
ENSCJAG00000002862|ENSCJAT00000005508	8	2
ENSCJAG00000032315|ENSCJAT00000034648	8	2
ENSCJAG00000013721|ENSCJAT00000039326	8	2
ENSCJAG00000013534|ENSCJAT00000026307	8	2
ENSCJAG00000036294|ENSCJAT00000038817	8	2
ENSCJAG00000013590|ENSCJAT00000026422	8	2
ENSCJAG00000009902|ENSCJAT00000019192	8	2
ENSCJAG00000002304|ENSCJAT00000004369	8	2
ENSCJAG00000009527|ENSCJAT00000034909	8	2
ENSCJAG00000032142|ENSCJAT00000003656	8	2
ENSCJAG00000020296|ENSCJAT00000039846	8	2
ENSCJAG00000020686|ENSCJAT00000034919	8	2
ENSCJAG00000000347|ENSCJAT00000000622	8	2
ENSCJAG00000020302|ENSCJAT00000039865	8	2
ENSCJAG00000022258|ENSCJAT00000043243	8	2
ENSCJAG00000020288|ENSCJAT00000028275	8	2
ENSCJAG00000020283|ENSCJAT00000039824	8	2
ENSCJAG00000013449|ENSCJAT00000003724	8	2
ENSCJAG00000013364|ENSCJAT00000027893	8	2
ENSCJAG00000020297|ENSCJAT00000039856	8	2
ENSCJAG00000020930|ENSCJAT00000041130	8	2
ENSCJAG00000014349|ENSCJAT00000027897	8	2
ENSCJAG00000009479|ENSCJAT00000026067	8	2
ENSCJAG00000009436|ENSCJAT00000018280	8	2
ENSCJAG00000010784|ENSCJAT00000021000	8	2
ENSCJAG00000035239|ENSCJAT00000020971	8	2
ENSCJAG00000000783|ENSCJAT00000057215	8	2
ENSCJAG00000011539|ENSCJAT00000022420	8	2
ENSCJAG00000017904|ENSCJAT00000034933	8	2
ENSCJAG00000018904|ENSCJAT00000037065	8	2
ENSCJAG00000021384|ENSCJAT00000042045	8	2
ENSCJAG00000021007|ENSCJAT00000041306	8	2
ENSCJAG00000002689|ENSCJAT00000005146	8	2
ENSCJAG00000010260|ENSCJAT00000019975	8	2
ENSCJAG00000010276|ENSCJAT00000020012	8	2
ENSCJAG00000031758|ENSCJAT00000019980	8	2
ENSCJAG00000010222|ENSCJAT00000019949	8	2
ENSCJAG00000022439|ENSCJAT00000043424	8	2
ENSCJAG00000001247|ENSCJAT00000002335	8	2
ENSCJAG00000011933|ENSCJAT00000023179	8	2
ENSCJAG00000018616|ENSCJAT00000036507	8	2
ENSCJAG00000020749|ENSCJAT00000040777	8	2
ENSCJAG00000021381|ENSCJAT00000042038	8	2
ENSCJAG00000018073|ENSCJAT00000035286	8	2
ENSCJAG00000014972|ENSCJAT00000053083	8	2
ENSCJAG00000001831|ENSCJAT00000003457	8	2
ENSCJAG00000001834|ENSCJAT00000003460	8	2
ENSCJAG00000015664|ENSCJAT00000000475	8	2
ENSCJAG00000002903|ENSCJAT00000005575	8	2
ENSCJAG00000019885|ENSCJAT00000039045	8	2
ENSCJAG00000021000|ENSCJAT00000041284	8	2
ENSCJAG00000021019|ENSCJAT00000041323	8	2
ENSCJAG00000018671|ENSCJAT00000036639	8	2
ENSCJAG00000015656|ENSCJAT00000041865	8	2
ENSCJAG00000022497|ENSCJAT00000043482	8	2
ENSCJAG00000001707|ENSCJAT00000003230	8	2
ENSCJAG00000021390|ENSCJAT00000022064	8	2
ENSCJAG00000009497|ENSCJAT00000018441	8	2
ENSCJAG00000009444|ENSCJAT00000018299	8	2
ENSCJAG00000014507|ENSCJAT00000028258	8	2
ENSCJAG00000014496|ENSCJAT00000028193	8	2
ENSCJAG00000013104|ENSCJAT00000025447	8	2
ENSCJAG00000033866|ENSCJAT00000030748	8	2
ENSCJAG00000011586|ENSCJAT00000022523	8	2
ENSCJAG00000021249|ENSCJAT00000041785	8	2
ENSCJAG00000011143|ENSCJAT00000021724	8	2
ENSCJAG00000016881|ENSCJAT00000032830	8	2
ENSCJAG00000005836|ENSCJAT00000011308	8	2
ENSCJAG00000021487|ENSCJAT00000042266	8	2
ENSCJAG00000000762|ENSCJAT00000039348	8	2
ENSCJAG00000038110|ENSCJAT00000001370	8	2
ENSCJAG00000019769|ENSCJAT00000063229	8	2
ENSCJAG00000000807|ENSCJAT00000001469	8	2
ENSCJAG00000034336|ENSCJAT00000014700	8	2
ENSCJAG00000011995|ENSCJAT00000023279	8	2
ENSCJAG00000031321|ENSCJAT00000063634	8	2
ENSCJAG00000013273|ENSCJAT00000025794	8	2
ENSCJAG00000008036|ENSCJAT00000015661	8	2
ENSCJAG00000036187|ENSCJAT00000026715	8	2
ENSCJAG00000011765|ENSCJAT00000022846	8	2
ENSCJAG00000000798|ENSCJAT00000001452	8	2
ENSCJAG00000002032|ENSCJAT00000040314	8	2
ENSCJAG00000003099|ENSCJAT00000005923	8	2
ENSCJAG00000009303|ENSCJAT00000018006	8	2
ENSCJAG00000019825|ENSCJAT00000026416	8	2
ENSCJAG00000006545|ENSCJAT00000012727	8	2
ENSCJAG00000020538|ENSCJAT00000040310	8	2
ENSCJAG00000006377|ENSCJAT00000012397	8	2
ENSCJAG00000035445|ENSCJAT00000037131	8	2
ENSCJAG00000018938|ENSCJAT00000037129	8	2
ENSCJAG00000018310|ENSCJAT00000035811	8	2
ENSCJAG00000033979|ENSCJAT00000026731	8	2
ENSCJAG00000002058|ENSCJAT00000003930	8	2
ENSCJAG00000001780|ENSCJAT00000003372	8	2
ENSCJAG00000015808|ENSCJAT00000030757	8	2
ENSCJAG00000017766|ENSCJAT00000034641	8	2
ENSCJAG00000000033|ENSCJAT00000000519	8	2
ENSCJAG00000036389|ENSCJAT00000042054	8	2
ENSCJAG00000000045|ENSCJAT00000000086	8	2
ENSCJAG00000018909|ENSCJAT00000037079	8	2
ENSCJAG00000016321|ENSCJAT00000031749	8	2
ENSCJAG00000006214|ENSCJAT00000012085	8	2
ENSCJAG00000021292|ENSCJAT00000041866	8	2
ENSCJAG00000013369|ENSCJAT00000026000	8	2
ENSCJAG00000013444|ENSCJAT00000026112	8	2
ENSCJAG00000005089|ENSCJAT00000009851	8	2
ENSCJAG00000000044|ENSCJAT00000000081	8	2
ENSCJAG00000015605|ENSCJAT00000030383	8	2
ENSCJAG00000016305|ENSCJAT00000031709	8	2
ENSCJAG00000018857|ENSCJAT00000036986	8	2
ENSCJAG00000013471|ENSCJAT00000053469	8	2
ENSCJAG00000013413|ENSCJAT00000026055	8	2
ENSCJAG00000001926|ENSCJAT00000035789	8	2
ENSCJAG00000001947|ENSCJAT00000003727	8	2
ENSCJAG00000020292|ENSCJAT00000039841	8	2
ENSCJAG00000016280|ENSCJAT00000056256	8	2
ENSCJAG00000012077|ENSCJAT00000023445	8	2
ENSCJAG00000018848|ENSCJAT00000036967	8	2
ENSCJAG00000036187|ENSCJAT00000026715	9	0	156	429	573	601	501
ENSCJAG00000005402|ENSCJAT00000010423	9	1
ENSCJAG00000008580|ENSCJAT00000016693	9	2
ENSCJAG00000036187|ENSCJAT00000026715	9	0	106	519	573	601	546
ENSCJAG00000011506|ENSCJAT00000022366	9	1
ENSCJAG00000018320|ENSCJAT00000006711	9	1
ENSCJAG00000018238|ENSCJAT00000059938	9	1
ENSCJAG00000010892|ENSCJAT00000021217	9	1
ENSCJAG00000010221|ENSCJAT00000036795	9	1
ENSCJAG00000002069|ENSCJAT00000003933	9	1
ENSCJAG00000010257|ENSCJAT00000019952	9	1
ENSCJAG00000033954|ENSCJAT00000026313	9	1
ENSCJAG00000002036|ENSCJAT00000003881	9	1
ENSCJAG00000003022|ENSCJAT00000005786	9	1
ENSCJAG00000018185|ENSCJAT00000035597	9	1
ENSCJAG00000013755|ENSCJAT00000026723	9	1
ENSCJAG00000000065|ENSCJAT00000000120	9	1
ENSCJAG00000034603|ENSCJAT00000061160	9	1
ENSCJAG00000015228|ENSCJAT00000019938	9	1
ENSCJAG00000034515|ENSCJAT00000034623	9	1
ENSCJAG00000013430|ENSCJAT00000026033	9	1
ENSCJAG00000007298|ENSCJAT00000014322	9	1
ENSCJAG00000018251|ENSCJAT00000035707	9	1
ENSCJAG00000009516|ENSCJAT00000018470	9	1
ENSCJAG00000017763|ENSCJAT00000034614	9	1
ENSCJAG00000002862|ENSCJAT00000005508	9	1
ENSCJAG00000032315|ENSCJAT00000034648	9	1
ENSCJAG00000013721|ENSCJAT00000039326	9	1
ENSCJAG00000013534|ENSCJAT00000026307	9	1
ENSCJAG00000036294|ENSCJAT00000038817	9	1
ENSCJAG00000013590|ENSCJAT00000026422	9	1
ENSCJAG00000009902|ENSCJAT00000019192	9	1
ENSCJAG00000002304|ENSCJAT00000004369	9	1
ENSCJAG00000009527|ENSCJAT00000034909	9	1
ENSCJAG00000020296|ENSCJAT00000039846	9	1
ENSCJAG00000020686|ENSCJAT00000034919	9	1
ENSCJAG00000000347|ENSCJAT00000000622	9	1
ENSCJAG00000020302|ENSCJAT00000039865	9	1
ENSCJAG00000022258|ENSCJAT00000043243	9	1
ENSCJAG00000020288|ENSCJAT00000028275	9	1
ENSCJAG00000020283|ENSCJAT00000039824	9	1
ENSCJAG00000013449|ENSCJAT00000003724	9	1
ENSCJAG00000013364|ENSCJAT00000027893	9	1
ENSCJAG00000020297|ENSCJAT00000039856	9	1
ENSCJAG00000020930|ENSCJAT00000041130	9	1
ENSCJAG00000014349|ENSCJAT00000027897	9	1
ENSCJAG00000009479|ENSCJAT00000026067	9	1
ENSCJAG00000009436|ENSCJAT00000018280	9	1
ENSCJAG00000010784|ENSCJAT00000021000	9	1
ENSCJAG00000035239|ENSCJAT00000020971	9	1
ENSCJAG00000000783|ENSCJAT00000057215	9	1
ENSCJAG00000011539|ENSCJAT00000022420	9	1
ENSCJAG00000017904|ENSCJAT00000034933	9	1
ENSCJAG00000018904|ENSCJAT00000037065	9	1
ENSCJAG00000021384|ENSCJAT00000042045	9	1
ENSCJAG00000021007|ENSCJAT00000041306	9	1
ENSCJAG00000002689|ENSCJAT00000005146	9	1
ENSCJAG00000010260|ENSCJAT00000019975	9	1
ENSCJAG00000010276|ENSCJAT00000020012	9	1
ENSCJAG00000031758|ENSCJAT00000019980	9	1
ENSCJAG00000010222|ENSCJAT00000019949	9	1
ENSCJAG00000022439|ENSCJAT00000043424	9	1
ENSCJAG00000001247|ENSCJAT00000002335	9	1
ENSCJAG00000011933|ENSCJAT00000023179	9	1
ENSCJAG00000018616|ENSCJAT00000036507	9	1
ENSCJAG00000020749|ENSCJAT00000040777	9	1
ENSCJAG00000021381|ENSCJAT00000042038	9	1
ENSCJAG00000018073|ENSCJAT00000035286	9	1
ENSCJAG00000014972|ENSCJAT00000053083	9	1
ENSCJAG00000001831|ENSCJAT00000003457	9	1
ENSCJAG00000001834|ENSCJAT00000003460	9	1
ENSCJAG00000015664|ENSCJAT00000000475	9	1
ENSCJAG00000002903|ENSCJAT00000005575	9	1
ENSCJAG00000019885|ENSCJAT00000039045	9	1
ENSCJAG00000021000|ENSCJAT00000041284	9	1
ENSCJAG00000021019|ENSCJAT00000041323	9	1
ENSCJAG00000018671|ENSCJAT00000036639	9	1
ENSCJAG00000015656|ENSCJAT00000041865	9	1
ENSCJAG00000022497|ENSCJAT00000043482	9	1
ENSCJAG00000001707|ENSCJAT00000003230	9	1
ENSCJAG00000021390|ENSCJAT00000022064	9	1
ENSCJAG00000009497|ENSCJAT00000018441	9	1
ENSCJAG00000009444|ENSCJAT00000018299	9	1
ENSCJAG00000014507|ENSCJAT00000028258	9	1
ENSCJAG00000014496|ENSCJAT00000028193	9	1
ENSCJAG00000013104|ENSCJAT00000025447	9	1
ENSCJAG00000033866|ENSCJAT00000030748	9	1
ENSCJAG00000011586|ENSCJAT00000022523	9	1
ENSCJAG00000021249|ENSCJAT00000041785	9	1
ENSCJAG00000011143|ENSCJAT00000021724	9	1
ENSCJAG00000016881|ENSCJAT00000032830	9	1
ENSCJAG00000005836|ENSCJAT00000011308	9	1
ENSCJAG00000021487|ENSCJAT00000042266	9	1
ENSCJAG00000000762|ENSCJAT00000039348	9	1
ENSCJAG00000038110|ENSCJAT00000001370	9	1
ENSCJAG00000019769|ENSCJAT00000063229	9	1
ENSCJAG00000000807|ENSCJAT00000001469	9	1
ENSCJAG00000034336|ENSCJAT00000014700	9	1
ENSCJAG00000011995|ENSCJAT00000023279	9	1
ENSCJAG00000031321|ENSCJAT00000063634	9	1
ENSCJAG00000013273|ENSCJAT00000025794	9	1
ENSCJAG00000008036|ENSCJAT00000015661	9	1
ENSCJAG00000011765|ENSCJAT00000022846	9	1
ENSCJAG00000000798|ENSCJAT00000001452	9	1
ENSCJAG00000002032|ENSCJAT00000040314	9	1
ENSCJAG00000003099|ENSCJAT00000005923	9	1
ENSCJAG00000009303|ENSCJAT00000018006	9	1
ENSCJAG00000019825|ENSCJAT00000026416	9	1
ENSCJAG00000006545|ENSCJAT00000012727	9	1
ENSCJAG00000020538|ENSCJAT00000040310	9	1
ENSCJAG00000006377|ENSCJAT00000012397	9	1
ENSCJAG00000035445|ENSCJAT00000037131	9	1
ENSCJAG00000018938|ENSCJAT00000037129	9	1
ENSCJAG00000018310|ENSCJAT00000035811	9	1
ENSCJAG00000033979|ENSCJAT00000026731	9	1
ENSCJAG00000002058|ENSCJAT00000003930	9	1
ENSCJAG00000001780|ENSCJAT00000003372	9	1
ENSCJAG00000015808|ENSCJAT00000030757	9	1
ENSCJAG00000017766|ENSCJAT00000034641	9	1
ENSCJAG00000000033|ENSCJAT00000000519	9	1
ENSCJAG00000036389|ENSCJAT00000042054	9	1
ENSCJAG00000000045|ENSCJAT00000000086	9	1
ENSCJAG00000018909|ENSCJAT00000037079	9	1
ENSCJAG00000016321|ENSCJAT00000031749	9	1
ENSCJAG00000006214|ENSCJAT00000012085	9	1
ENSCJAG00000021292|ENSCJAT00000041866	9	1
ENSCJAG00000013369|ENSCJAT00000026000	9	1
ENSCJAG00000013444|ENSCJAT00000026112	9	1
ENSCJAG00000005089|ENSCJAT00000009851	9	1
ENSCJAG00000000044|ENSCJAT00000000081	9	1
ENSCJAG00000015605|ENSCJAT00000030383	9	1
ENSCJAG00000016305|ENSCJAT00000031709	9	1
ENSCJAG00000018857|ENSCJAT00000036986	9	1
ENSCJAG00000013471|ENSCJAT00000053469	9	1
ENSCJAG00000013413|ENSCJAT00000026055	9	1
ENSCJAG00000001926|ENSCJAT00000035789	9	1
ENSCJAG00000001947|ENSCJAT00000003727	9	1
ENSCJAG00000020292|ENSCJAT00000039841	9	1
ENSCJAG00000016280|ENSCJAT00000056256	9	1
ENSCJAG00000012077|ENSCJAT00000023445	9	1
ENSCJAG00000018848|ENSCJAT00000036967	9	1
ENSCJAG00000008580|ENSCJAT00000016693	9	2
ENSCJAG00000008580|ENSCJAT00000016693	10	0	184	299	348	376	323
ENSCJAG00000005402|ENSCJAT00000010423	10	1
ENSCJAG00000036187|ENSCJAT00000026715	10	2
ENSCJAG00000008580|ENSCJAT00000016693	10	0	184	299	1	81	132
ENSCJAG00000005402|ENSCJAT00000010423	10	1
ENSCJAG00000032785|ENSCJAT00000058684	10	2
ENSCJAG00000008580|ENSCJAT00000016693	10	0	348	376	1	81	214
ENSCJAG00000036187|ENSCJAT00000026715	10	1
ENSCJAG00000032785|ENSCJAT00000058684	10	2
ENSCJAG00000032330|ENSCJAT00000031174	11	0	32	83	92	119	87
ENSCJAG00000005402|ENSCJAT00000010423	11	1
ENSCJAG00000006237|ENSCJAT00000012093	11	2
ENSCJAG00000032330|ENSCJAT00000031174	11	0	19	87	92	119	89
ENSCJAG00000001441|ENSCJAT00000002695	11	1
ENSCJAG00000031826|ENSCJAT00000005673	11	1
ENSCJAG00000004781|ENSCJAT00000024242	11	1
ENSCJAG00000036147|ENSCJAT00000065126	11	1
ENSCJAG00000008153|ENSCJAT00000015876	11	1
ENSCJAG00000013478|ENSCJAT00000026300	11	1
ENSCJAG00000035758|ENSCJAT00000064158	11	1
ENSCJAG00000017243|ENSCJAT00000033526	11	1
ENSCJAG00000010028|ENSCJAT00000019458	11	1
ENSCJAG00000000715|ENSCJAT00000001293	11	1
ENSCJAG00000005050|ENSCJAT00000009728	11	1
ENSCJAG00000036813|ENSCJAT00000064935	11	1
ENSCJAG00000013317|ENSCJAT00000025847	11	1
ENSCJAG00000011672|ENSCJAT00000022191	11	1
ENSCJAG00000019991|ENSCJAT00000039283	11	1
ENSCJAG00000031835|ENSCJAT00000031153	11	1
ENSCJAG00000032572|ENSCJAT00000025694	11	1
ENSCJAG00000034074|ENSCJAT00000010622	11	1
ENSCJAG00000037640|ENSCJAT00000065065	11	1
ENSCJAG00000037961|ENSCJAT00000064608	11	1
ENSCJAG00000015286|ENSCJAT00000029748	11	1
ENSCJAG00000020022|ENSCJAT00000008393	11	1
ENSCJAG00000036144|ENSCJAT00000064432	11	1
ENSCJAG00000020764|ENSCJAT00000040804	11	1
ENSCJAG00000013277|ENSCJAT00000025781	11	1
ENSCJAG00000018676|ENSCJAT00000036633	11	1
ENSCJAG00000036454|ENSCJAT00000066096	11	1
ENSCJAG00000006904|ENSCJAT00000019239	11	1
ENSCJAG00000031361|ENSCJAT00000013466	11	1
ENSCJAG00000009918|ENSCJAT00000019243	11	1
ENSCJAG00000018141|ENSCJAT00000035449	11	1
ENSCJAG00000036251|ENSCJAT00000065778	11	1
ENSCJAG00000023621|ENSCJAT00000044606	11	1
ENSCJAG00000002155|ENSCJAT00000004079	11	1
ENSCJAG00000035344|ENSCJAT00000016774	11	1
ENSCJAG00000038041|ENSCJAT00000064189	11	1
ENSCJAG00000038079|ENSCJAT00000065330	11	1
ENSCJAG00000036542|ENSCJAT00000065152	11	1
ENSCJAG00000037770|ENSCJAT00000064681	11	1
ENSCJAG00000035534|ENSCJAT00000064503	11	1
ENSCJAG00000035900|ENSCJAT00000064670	11	1
ENSCJAG00000037769|ENSCJAT00000065408	11	1
ENSCJAG00000035420|ENSCJAT00000047924	11	1
ENSCJAG00000031577|ENSCJAT00000013249	11	1
ENSCJAG00000036599|ENSCJAT00000065568	11	1
ENSCJAG00000033071|ENSCJAT00000032105	11	1
ENSCJAG00000037544|ENSCJAT00000064970	11	1
ENSCJAG00000012593|ENSCJAT00000024401	11	1
ENSCJAG00000034054|ENSCJAT00000037828	11	1
ENSCJAG00000037288|ENSCJAT00000065231	11	1
ENSCJAG00000006237|ENSCJAT00000012093	11	2
ENSCJAG00000000426|ENSCJAT00000000792	12	0	1	346	429	474	387
ENSCJAG00000005402|ENSCJAT00000010423	12	1
ENSCJAG00000004781|ENSCJAT00000024242	12	2
ENSCJAG00000037640|ENSCJAT00000065065	12	2
ENSCJAG00000003656|ENSCJAT00000007027	12	2
ENSCJAG00000018676|ENSCJAT00000036633	12	2
ENSCJAG00000037288|ENSCJAT00000065231	12	2
ENSCJAG00000002155|ENSCJAT00000004079	12	0	60	197	606	667	401
ENSCJAG00000005402|ENSCJAT00000010423	12	1
ENSCJAG00000001441|ENSCJAT00000002695	12	2
ENSCJAG00000031826|ENSCJAT00000005673	12	2
ENSCJAG00000004781|ENSCJAT00000024242	12	2
ENSCJAG00000036147|ENSCJAT00000065126	12	2
ENSCJAG00000008153|ENSCJAT00000015876	12	2
ENSCJAG00000020851|ENSCJAT00000024277	12	2
ENSCJAG00000013478|ENSCJAT00000026300	12	2
ENSCJAG00000037909|ENSCJAT00000065903	12	2
ENSCJAG00000036730|ENSCJAT00000065508	12	2
ENSCJAG00000035758|ENSCJAT00000064158	12	2
ENSCJAG00000007773|ENSCJAT00000015172	12	2
ENSCJAG00000017243|ENSCJAT00000033526	12	2
ENSCJAG00000014641|ENSCJAT00000028484	12	2
ENSCJAG00000010028|ENSCJAT00000019458	12	2
ENSCJAG00000000715|ENSCJAT00000001293	12	2
ENSCJAG00000018204|ENSCJAT00000035742	12	2
ENSCJAG00000018859|ENSCJAT00000036975	12	2
ENSCJAG00000033715|ENSCJAT00000022605	12	2
ENSCJAG00000005050|ENSCJAT00000009728	12	2
ENSCJAG00000011672|ENSCJAT00000022191	12	2
ENSCJAG00000032572|ENSCJAT00000025694	12	2
ENSCJAG00000037961|ENSCJAT00000064608	12	2
ENSCJAG00000032330|ENSCJAT00000031174	12	2
ENSCJAG00000013277|ENSCJAT00000025781	12	2
ENSCJAG00000018676|ENSCJAT00000036633	12	2
ENSCJAG00000036454|ENSCJAT00000066096	12	2
ENSCJAG00000006904|ENSCJAT00000019239	12	2
ENSCJAG00000031361|ENSCJAT00000013466	12	2
ENSCJAG00000009918|ENSCJAT00000019243	12	2
ENSCJAG00000018141|ENSCJAT00000035449	12	2
ENSCJAG00000036251|ENSCJAT00000065778	12	2
ENSCJAG00000023621|ENSCJAT00000044606	12	2
ENSCJAG00000014764|ENSCJAT00000028736	12	2
ENSCJAG00000035344|ENSCJAT00000016774	12	2
ENSCJAG00000038041|ENSCJAT00000064189	12	2
ENSCJAG00000014921|ENSCJAT00000029051	12	2
ENSCJAG00000038079|ENSCJAT00000065330	12	2
ENSCJAG00000036542|ENSCJAT00000065152	12	2
ENSCJAG00000037770|ENSCJAT00000064681	12	2
ENSCJAG00000035534|ENSCJAT00000064503	12	2
ENSCJAG00000036417|ENSCJAT00000065593	12	2
ENSCJAG00000035900|ENSCJAT00000064670	12	2
ENSCJAG00000035420|ENSCJAT00000047924	12	2
ENSCJAG00000038114|ENSCJAT00000065243	12	2
ENSCJAG00000031577|ENSCJAT00000013249	12	2
ENSCJAG00000036599|ENSCJAT00000065568	12	2
ENSCJAG00000033071|ENSCJAT00000032105	12	2
ENSCJAG00000034054|ENSCJAT00000037828	12	2
ENSCJAG00000037288|ENSCJAT00000065231	12	2
ENSCJAG00000018720|ENSCJAT00000036733	12	2
ENSCJAG00000002155|ENSCJAT00000004079	12	0	606	667	1	463	534
ENSCJAG00000001441|ENSCJAT00000002695	12	1
ENSCJAG00000031826|ENSCJAT00000005673	12	1
ENSCJAG00000004781|ENSCJAT00000024242	12	1
ENSCJAG00000036147|ENSCJAT00000065126	12	1
ENSCJAG00000008153|ENSCJAT00000015876	12	1
ENSCJAG00000020851|ENSCJAT00000024277	12	1
ENSCJAG00000013478|ENSCJAT00000026300	12	1
ENSCJAG00000037909|ENSCJAT00000065903	12	1
ENSCJAG00000036730|ENSCJAT00000065508	12	1
ENSCJAG00000035758|ENSCJAT00000064158	12	1
ENSCJAG00000007773|ENSCJAT00000015172	12	1
ENSCJAG00000017243|ENSCJAT00000033526	12	1
ENSCJAG00000014641|ENSCJAT00000028484	12	1
ENSCJAG00000010028|ENSCJAT00000019458	12	1
ENSCJAG00000000715|ENSCJAT00000001293	12	1
ENSCJAG00000018204|ENSCJAT00000035742	12	1
ENSCJAG00000018859|ENSCJAT00000036975	12	1
ENSCJAG00000033715|ENSCJAT00000022605	12	1
ENSCJAG00000005050|ENSCJAT00000009728	12	1
ENSCJAG00000011672|ENSCJAT00000022191	12	1
ENSCJAG00000032572|ENSCJAT00000025694	12	1
ENSCJAG00000037961|ENSCJAT00000064608	12	1
ENSCJAG00000032330|ENSCJAT00000031174	12	1
ENSCJAG00000013277|ENSCJAT00000025781	12	1
ENSCJAG00000018676|ENSCJAT00000036633	12	1
ENSCJAG00000036454|ENSCJAT00000066096	12	1
ENSCJAG00000006904|ENSCJAT00000019239	12	1
ENSCJAG00000031361|ENSCJAT00000013466	12	1
ENSCJAG00000009918|ENSCJAT00000019243	12	1
ENSCJAG00000018141|ENSCJAT00000035449	12	1
ENSCJAG00000036251|ENSCJAT00000065778	12	1
ENSCJAG00000023621|ENSCJAT00000044606	12	1
ENSCJAG00000014764|ENSCJAT00000028736	12	1
ENSCJAG00000035344|ENSCJAT00000016774	12	1
ENSCJAG00000038041|ENSCJAT00000064189	12	1
ENSCJAG00000014921|ENSCJAT00000029051	12	1
ENSCJAG00000038079|ENSCJAT00000065330	12	1
ENSCJAG00000036542|ENSCJAT00000065152	12	1
ENSCJAG00000037770|ENSCJAT00000064681	12	1
ENSCJAG00000035534|ENSCJAT00000064503	12	1
ENSCJAG00000036417|ENSCJAT00000065593	12	1
ENSCJAG00000035900|ENSCJAT00000064670	12	1
ENSCJAG00000035420|ENSCJAT00000047924	12	1
ENSCJAG00000038114|ENSCJAT00000065243	12	1
ENSCJAG00000031577|ENSCJAT00000013249	12	1
ENSCJAG00000036599|ENSCJAT00000065568	12	1
ENSCJAG00000033071|ENSCJAT00000032105	12	1
ENSCJAG00000034054|ENSCJAT00000037828	12	1
ENSCJAG00000037288|ENSCJAT00000065231	12	1
ENSCJAG00000018720|ENSCJAT00000036733	12	1
ENSCJAG00000033176|ENSCJAT00000053128	12	2
ENSCJAG00000003656|ENSCJAT00000007027	13	0	201	324	365	403	344
ENSCJAG00000005402|ENSCJAT00000010423	13	1
ENSCJAG00000031826|ENSCJAT00000005673	13	2
ENSCJAG00000004781|ENSCJAT00000024242	13	2
ENSCJAG00000036147|ENSCJAT00000065126	13	2
ENSCJAG00000001478|ENSCJAT00000002775	13	2
ENSCJAG00000008153|ENSCJAT00000015876	13	2
ENSCJAG00000035758|ENSCJAT00000064158	13	2
ENSCJAG00000010028|ENSCJAT00000019458	13	2
ENSCJAG00000000715|ENSCJAT00000001293	13	2
ENSCJAG00000005050|ENSCJAT00000009728	13	2
ENSCJAG00000036813|ENSCJAT00000064935	13	2
ENSCJAG00000032572|ENSCJAT00000025694	13	2
ENSCJAG00000034074|ENSCJAT00000010622	13	2
ENSCJAG00000034457|ENSCJAT00000009620	13	2
ENSCJAG00000011506|ENSCJAT00000022366	13	2
ENSCJAG00000037640|ENSCJAT00000065065	13	2
ENSCJAG00000037961|ENSCJAT00000064608	13	2
ENSCJAG00000034700|ENSCJAT00000008507	13	2
ENSCJAG00000015286|ENSCJAT00000029748	13	2
ENSCJAG00000020022|ENSCJAT00000008393	13	2
ENSCJAG00000036144|ENSCJAT00000064432	13	2
ENSCJAG00000013277|ENSCJAT00000025781	13	2
ENSCJAG00000000426|ENSCJAT00000000792	13	2
ENSCJAG00000018676|ENSCJAT00000036633	13	2
ENSCJAG00000036251|ENSCJAT00000065778	13	2
ENSCJAG00000023621|ENSCJAT00000044606	13	2
ENSCJAG00000036542|ENSCJAT00000065152	13	2
ENSCJAG00000035534|ENSCJAT00000064503	13	2
ENSCJAG00000037769|ENSCJAT00000065408	13	2
ENSCJAG00000035420|ENSCJAT00000047924	13	2
ENSCJAG00000020096|ENSCJAT00000054400	13	2
ENSCJAG00000038114|ENSCJAT00000065243	13	2
ENSCJAG00000034559|ENSCJAT00000009272	13	2
ENSCJAG00000031577|ENSCJAT00000013249	13	2
ENSCJAG00000037288|ENSCJAT00000065231	13	2
ENSCJAG00000004424|ENSCJAT00000008465	13	2
ENSCJAG00000033071|ENSCJAT00000032105	14	0	19	80	92	120	86
ENSCJAG00000005402|ENSCJAT00000010423	14	1
ENSCJAG00000032811|ENSCJAT00000055702	14	2
ENSCJAG00000033071|ENSCJAT00000032105	14	0	19	80	92	120	86
ENSCJAG00000001441|ENSCJAT00000002695	14	1
ENSCJAG00000031826|ENSCJAT00000005673	14	1
ENSCJAG00000036147|ENSCJAT00000065126	14	1
ENSCJAG00000008153|ENSCJAT00000015876	14	1
ENSCJAG00000035758|ENSCJAT00000064158	14	1
ENSCJAG00000017243|ENSCJAT00000033526	14	1
ENSCJAG00000010028|ENSCJAT00000019458	14	1
ENSCJAG00000000715|ENSCJAT00000001293	14	1
ENSCJAG00000019991|ENSCJAT00000039283	14	1
ENSCJAG00000031835|ENSCJAT00000031153	14	1
ENSCJAG00000032572|ENSCJAT00000025694	14	1
ENSCJAG00000034074|ENSCJAT00000010622	14	1
ENSCJAG00000037961|ENSCJAT00000064608	14	1
ENSCJAG00000032330|ENSCJAT00000031174	14	1
ENSCJAG00000036144|ENSCJAT00000064432	14	1
ENSCJAG00000020764|ENSCJAT00000040804	14	1
ENSCJAG00000013277|ENSCJAT00000025781	14	1
ENSCJAG00000018676|ENSCJAT00000036633	14	1
ENSCJAG00000036454|ENSCJAT00000066096	14	1
ENSCJAG00000006904|ENSCJAT00000019239	14	1
ENSCJAG00000031361|ENSCJAT00000013466	14	1
ENSCJAG00000009918|ENSCJAT00000019243	14	1
ENSCJAG00000036251|ENSCJAT00000065778	14	1
ENSCJAG00000023621|ENSCJAT00000044606	14	1
ENSCJAG00000002155|ENSCJAT00000004079	14	1
ENSCJAG00000035344|ENSCJAT00000016774	14	1
ENSCJAG00000038041|ENSCJAT00000064189	14	1
ENSCJAG00000038079|ENSCJAT00000065330	14	1
ENSCJAG00000036542|ENSCJAT00000065152	14	1
ENSCJAG00000037770|ENSCJAT00000064681	14	1
ENSCJAG00000035534|ENSCJAT00000064503	14	1
ENSCJAG00000035900|ENSCJAT00000064670	14	1
ENSCJAG00000035420|ENSCJAT00000047924	14	1
ENSCJAG00000031577|ENSCJAT00000013249	14	1
ENSCJAG00000036599|ENSCJAT00000065568	14	1
ENSCJAG00000005227|ENSCJAT00000010102	14	1
ENSCJAG00000037544|ENSCJAT00000064970	14	1
ENSCJAG00000012593|ENSCJAT00000024401	14	1
ENSCJAG00000034586|ENSCJAT00000007999	14	1
ENSCJAG00000034054|ENSCJAT00000037828	14	1
ENSCJAG00000032811|ENSCJAT00000055702	14	2
ENSCJAG00000020022|ENSCJAT00000008393	15	0	32	77	125	148	101
ENSCJAG00000005402|ENSCJAT00000010423	15	1
ENSCJAG00000033432|ENSCJAT00000034391	15	2
ENSCJAG00000020022|ENSCJAT00000008393	15	0	8	102	125	148	113
ENSCJAG00000031826|ENSCJAT00000005673	15	1
ENSCJAG00000004781|ENSCJAT00000024242	15	1
ENSCJAG00000036147|ENSCJAT00000065126	15	1
ENSCJAG00000001478|ENSCJAT00000002775	15	1
ENSCJAG00000008153|ENSCJAT00000015876	15	1
ENSCJAG00000036730|ENSCJAT00000065508	15	1
ENSCJAG00000035758|ENSCJAT00000064158	15	1
ENSCJAG00000010028|ENSCJAT00000019458	15	1
ENSCJAG00000000715|ENSCJAT00000001293	15	1
ENSCJAG00000005050|ENSCJAT00000009728	15	1
ENSCJAG00000036813|ENSCJAT00000064935	15	1
ENSCJAG00000013317|ENSCJAT00000025847	15	1
ENSCJAG00000036153|ENSCJAT00000064249	15	1
ENSCJAG00000011672|ENSCJAT00000022191	15	1
ENSCJAG00000037406|ENSCJAT00000065642	15	1
ENSCJAG00000031198|ENSCJAT00000018557	15	1
ENSCJAG00000038155|ENSCJAT00000066126	15	1
ENSCJAG00000036235|ENSCJAT00000064849	15	1
ENSCJAG00000019991|ENSCJAT00000039283	15	1
ENSCJAG00000037996|ENSCJAT00000063914	15	1
ENSCJAG00000031835|ENSCJAT00000031153	15	1
ENSCJAG00000006621|ENSCJAT00000012971	15	1
ENSCJAG00000035970|ENSCJAT00000063913	15	1
ENSCJAG00000032572|ENSCJAT00000025694	15	1
ENSCJAG00000036023|ENSCJAT00000064925	15	1
ENSCJAG00000034074|ENSCJAT00000010622	15	1
ENSCJAG00000010732|ENSCJAT00000020887	15	1
ENSCJAG00000034457|ENSCJAT00000009620	15	1
ENSCJAG00000034129|ENSCJAT00000010577	15	1
ENSCJAG00000037640|ENSCJAT00000065065	15	1
ENSCJAG00000037961|ENSCJAT00000064608	15	1
ENSCJAG00000015286|ENSCJAT00000029748	15	1
ENSCJAG00000032330|ENSCJAT00000031174	15	1
ENSCJAG00000036144|ENSCJAT00000064432	15	1
ENSCJAG00000020764|ENSCJAT00000040804	15	1
ENSCJAG00000013277|ENSCJAT00000025781	15	1
ENSCJAG00000003656|ENSCJAT00000007027	15	1
ENSCJAG00000018676|ENSCJAT00000036633	15	1
ENSCJAG00000009918|ENSCJAT00000019243	15	1
ENSCJAG00000036251|ENSCJAT00000065778	15	1
ENSCJAG00000023621|ENSCJAT00000044606	15	1
ENSCJAG00000035344|ENSCJAT00000016774	15	1
ENSCJAG00000038079|ENSCJAT00000065330	15	1
ENSCJAG00000036542|ENSCJAT00000065152	15	1
ENSCJAG00000037770|ENSCJAT00000064681	15	1
ENSCJAG00000035534|ENSCJAT00000064503	15	1
ENSCJAG00000037769|ENSCJAT00000065408	15	1
ENSCJAG00000035420|ENSCJAT00000047924	15	1
ENSCJAG00000034559|ENSCJAT00000009272	15	1
ENSCJAG00000031577|ENSCJAT00000013249	15	1
ENSCJAG00000036599|ENSCJAT00000065568	15	1
ENSCJAG00000037288|ENSCJAT00000065231	15	1
ENSCJAG00000036932|ENSCJAT00000064403	15	1
ENSCJAG00000037019|ENSCJAT00000066019	15	1
ENSCJAG00000036814|ENSCJAT00000064779	15	1
ENSCJAG00000001433|ENSCJAT00000002679	15	1
ENSCJAG00000004292|ENSCJAT00000057933	15	1
ENSCJAG00000036738|ENSCJAT00000065582	15	1
ENSCJAG00000004957|ENSCJAT00000060122	15	1
ENSCJAG00000009859|ENSCJAT00000019114	15	1
ENSCJAG00000007462|ENSCJAT00000014608	15	1
ENSCJAG00000007511|ENSCJAT00000061668	15	1
ENSCJAG00000000392|ENSCJAT00000000709	15	1
ENSCJAG00000036358|ENSCJAT00000065608	15	1
ENSCJAG00000004424|ENSCJAT00000008465	15	1
ENSCJAG00000033432|ENSCJAT00000034391	15	2
ENSCJAG00000021566|ENSCJAT00000052250	16	0	357	447	619	647	533
ENSCJAG00000005402|ENSCJAT00000010423	16	1
ENSCJAG00000037406|ENSCJAT00000065642	16	2
ENSCJAG00000037019|ENSCJAT00000066019	16	2
ENSCJAG00000036814|ENSCJAT00000064779	16	2
ENSCJAG00000001433|ENSCJAT00000002679	16	2
ENSCJAG00000036738|ENSCJAT00000065582	16	2
ENSCJAG00000004957|ENSCJAT00000060122	16	2
ENSCJAG00000004957|ENSCJAT00000060122	16	0	5	90	99	140	94
ENSCJAG00000005402|ENSCJAT00000010423	16	1
ENSCJAG00000004781|ENSCJAT00000024242	16	2
ENSCJAG00000001478|ENSCJAT00000002775	16	2
ENSCJAG00000036813|ENSCJAT00000064935	16	2
ENSCJAG00000013317|ENSCJAT00000025847	16	2
ENSCJAG00000036153|ENSCJAT00000064249	16	2
ENSCJAG00000011672|ENSCJAT00000022191	16	2
ENSCJAG00000037406|ENSCJAT00000065642	16	2
ENSCJAG00000031198|ENSCJAT00000018557	16	2
ENSCJAG00000038155|ENSCJAT00000066126	16	2
ENSCJAG00000036235|ENSCJAT00000064849	16	2
ENSCJAG00000019991|ENSCJAT00000039283	16	2
ENSCJAG00000037996|ENSCJAT00000063914	16	2
ENSCJAG00000031835|ENSCJAT00000031153	16	2
ENSCJAG00000006621|ENSCJAT00000012971	16	2
ENSCJAG00000035970|ENSCJAT00000063913	16	2
ENSCJAG00000032572|ENSCJAT00000025694	16	2
ENSCJAG00000036023|ENSCJAT00000064925	16	2
ENSCJAG00000034074|ENSCJAT00000010622	16	2
ENSCJAG00000010732|ENSCJAT00000020887	16	2
ENSCJAG00000034457|ENSCJAT00000009620	16	2
ENSCJAG00000034129|ENSCJAT00000010577	16	2
ENSCJAG00000037640|ENSCJAT00000065065	16	2
ENSCJAG00000037961|ENSCJAT00000064608	16	2
ENSCJAG00000020022|ENSCJAT00000008393	16	2
ENSCJAG00000036144|ENSCJAT00000064432	16	2
ENSCJAG00000037769|ENSCJAT00000065408	16	2
ENSCJAG00000036932|ENSCJAT00000064403	16	2
ENSCJAG00000037019|ENSCJAT00000066019	16	2
ENSCJAG00000021566|ENSCJAT00000052250	16	2
ENSCJAG00000036814|ENSCJAT00000064779	16	2
ENSCJAG00000001433|ENSCJAT00000002679	16	2
ENSCJAG00000004292|ENSCJAT00000057933	16	2
ENSCJAG00000036738|ENSCJAT00000065582	16	2
ENSCJAG00000009859|ENSCJAT00000019114	16	2
ENSCJAG00000007462|ENSCJAT00000014608	16	2
ENSCJAG00000000392|ENSCJAT00000000709	16	2
ENSCJAG00000036358|ENSCJAT00000065608	16	2
ENSCJAG00000004424|ENSCJAT00000008465	16	2
ENSCJAG00000004957|ENSCJAT00000060122	16	0	99	140	8	83	91
ENSCJAG00000004781|ENSCJAT00000024242	16	1
ENSCJAG00000001478|ENSCJAT00000002775	16	1
ENSCJAG00000036813|ENSCJAT00000064935	16	1
ENSCJAG00000013317|ENSCJAT00000025847	16	1
ENSCJAG00000036153|ENSCJAT00000064249	16	1
ENSCJAG00000011672|ENSCJAT00000022191	16	1
ENSCJAG00000037406|ENSCJAT00000065642	16	1
ENSCJAG00000031198|ENSCJAT00000018557	16	1
ENSCJAG00000038155|ENSCJAT00000066126	16	1
ENSCJAG00000036235|ENSCJAT00000064849	16	1
ENSCJAG00000019991|ENSCJAT00000039283	16	1
ENSCJAG00000037996|ENSCJAT00000063914	16	1
ENSCJAG00000031835|ENSCJAT00000031153	16	1
ENSCJAG00000006621|ENSCJAT00000012971	16	1
ENSCJAG00000035970|ENSCJAT00000063913	16	1
ENSCJAG00000032572|ENSCJAT00000025694	16	1
ENSCJAG00000036023|ENSCJAT00000064925	16	1
ENSCJAG00000034074|ENSCJAT00000010622	16	1
ENSCJAG00000010732|ENSCJAT00000020887	16	1
ENSCJAG00000034457|ENSCJAT00000009620	16	1
ENSCJAG00000034129|ENSCJAT00000010577	16	1
ENSCJAG00000037640|ENSCJAT00000065065	16	1
ENSCJAG00000037961|ENSCJAT00000064608	16	1
ENSCJAG00000020022|ENSCJAT00000008393	16	1
ENSCJAG00000036144|ENSCJAT00000064432	16	1
ENSCJAG00000037769|ENSCJAT00000065408	16	1
ENSCJAG00000036932|ENSCJAT00000064403	16	1
ENSCJAG00000037019|ENSCJAT00000066019	16	1
ENSCJAG00000021566|ENSCJAT00000052250	16	1
ENSCJAG00000036814|ENSCJAT00000064779	16	1
ENSCJAG00000001433|ENSCJAT00000002679	16	1
ENSCJAG00000004292|ENSCJAT00000057933	16	1
ENSCJAG00000036738|ENSCJAT00000065582	16	1
ENSCJAG00000009859|ENSCJAT00000019114	16	1
ENSCJAG00000007462|ENSCJAT00000014608	16	1
ENSCJAG00000000392|ENSCJAT00000000709	16	1
ENSCJAG00000036358|ENSCJAT00000065608	16	1
ENSCJAG00000004424|ENSCJAT00000008465	16	1
ENSCJAG00000017724|ENSCJAT00000034534	16	2
ENSCJAG00000000350|ENSCJAT00000000628	16	2
ENSCJAG00000034700|ENSCJAT00000008507	17	0	1	155	155	188	155
ENSCJAG00000005402|ENSCJAT00000010423	17	1
ENSCJAG00000031826|ENSCJAT00000005673	17	2
ENSCJAG00000004781|ENSCJAT00000024242	17	2
ENSCJAG00000008153|ENSCJAT00000015876	17	2
ENSCJAG00000036813|ENSCJAT00000064935	17	2
ENSCJAG00000019991|ENSCJAT00000039283	17	2
ENSCJAG00000032572|ENSCJAT00000025694	17	2
ENSCJAG00000034074|ENSCJAT00000010622	17	2
ENSCJAG00000037961|ENSCJAT00000064608	17	2
ENSCJAG00000015286|ENSCJAT00000029748	17	2
ENSCJAG00000003656|ENSCJAT00000007027	17	2
ENSCJAG00000018676|ENSCJAT00000036633	17	2
ENSCJAG00000023621|ENSCJAT00000044606	17	2
ENSCJAG00000037769|ENSCJAT00000065408	17	2
ENSCJAG00000035420|ENSCJAT00000047924	17	2
ENSCJAG00000034559|ENSCJAT00000009272	17	2
ENSCJAG00000034129|ENSCJAT00000010577	17	0	38	80	1	38	38
ENSCJAG00000005402|ENSCJAT00000010423	17	1
ENSCJAG00000004781|ENSCJAT00000024242	17	2
ENSCJAG00000001478|ENSCJAT00000002775	17	2
ENSCJAG00000036813|ENSCJAT00000064935	17	2
ENSCJAG00000013317|ENSCJAT00000025847	17	2
ENSCJAG00000036153|ENSCJAT00000064249	17	2
ENSCJAG00000037406|ENSCJAT00000065642	17	2
ENSCJAG00000031198|ENSCJAT00000018557	17	2
ENSCJAG00000038155|ENSCJAT00000066126	17	2
ENSCJAG00000036235|ENSCJAT00000064849	17	2
ENSCJAG00000019991|ENSCJAT00000039283	17	2
ENSCJAG00000037996|ENSCJAT00000063914	17	2
ENSCJAG00000006621|ENSCJAT00000012971	17	2
ENSCJAG00000035970|ENSCJAT00000063913	17	2
ENSCJAG00000032572|ENSCJAT00000025694	17	2
ENSCJAG00000036023|ENSCJAT00000064925	17	2
ENSCJAG00000034074|ENSCJAT00000010622	17	2
ENSCJAG00000010732|ENSCJAT00000020887	17	2
ENSCJAG00000034457|ENSCJAT00000009620	17	2
ENSCJAG00000037640|ENSCJAT00000065065	17	2
ENSCJAG00000037961|ENSCJAT00000064608	17	2
ENSCJAG00000020022|ENSCJAT00000008393	17	2
ENSCJAG00000036144|ENSCJAT00000064432	17	2
ENSCJAG00000037019|ENSCJAT00000066019	17	2
ENSCJAG00000036814|ENSCJAT00000064779	17	2
ENSCJAG00000001433|ENSCJAT00000002679	17	2
ENSCJAG00000004292|ENSCJAT00000057933	17	2
ENSCJAG00000036738|ENSCJAT00000065582	17	2
ENSCJAG00000004957|ENSCJAT00000060122	17	2
ENSCJAG00000009859|ENSCJAT00000019114	17	2
ENSCJAG00000007462|ENSCJAT00000014608	17	2
ENSCJAG00000007511|ENSCJAT00000061668	17	2
ENSCJAG00000000392|ENSCJAT00000000709	17	2
ENSCJAG00000036358|ENSCJAT00000065608	17	2
ENSCJAG00000004424|ENSCJAT00000008465	17	2
ENSCJAG00000034129|ENSCJAT00000010577	17	0	1	38	38	80	38
ENSCJAG00000004781|ENSCJAT00000024242	17	1
ENSCJAG00000001478|ENSCJAT00000002775	17	1
ENSCJAG00000036813|ENSCJAT00000064935	17	1
ENSCJAG00000013317|ENSCJAT00000025847	17	1
ENSCJAG00000036153|ENSCJAT00000064249	17	1
ENSCJAG00000037406|ENSCJAT00000065642	17	1
ENSCJAG00000031198|ENSCJAT00000018557	17	1
ENSCJAG00000038155|ENSCJAT00000066126	17	1
ENSCJAG00000036235|ENSCJAT00000064849	17	1
ENSCJAG00000019991|ENSCJAT00000039283	17	1
ENSCJAG00000037996|ENSCJAT00000063914	17	1
ENSCJAG00000006621|ENSCJAT00000012971	17	1
ENSCJAG00000035970|ENSCJAT00000063913	17	1
ENSCJAG00000032572|ENSCJAT00000025694	17	1
ENSCJAG00000036023|ENSCJAT00000064925	17	1
ENSCJAG00000034074|ENSCJAT00000010622	17	1
ENSCJAG00000010732|ENSCJAT00000020887	17	1
ENSCJAG00000034457|ENSCJAT00000009620	17	1
ENSCJAG00000037640|ENSCJAT00000065065	17	1
ENSCJAG00000037961|ENSCJAT00000064608	17	1
ENSCJAG00000020022|ENSCJAT00000008393	17	1
ENSCJAG00000036144|ENSCJAT00000064432	17	1
ENSCJAG00000037019|ENSCJAT00000066019	17	1
ENSCJAG00000036814|ENSCJAT00000064779	17	1
ENSCJAG00000001433|ENSCJAT00000002679	17	1
ENSCJAG00000004292|ENSCJAT00000057933	17	1
ENSCJAG00000036738|ENSCJAT00000065582	17	1
ENSCJAG00000004957|ENSCJAT00000060122	17	1
ENSCJAG00000009859|ENSCJAT00000019114	17	1
ENSCJAG00000007462|ENSCJAT00000014608	17	1
ENSCJAG00000007511|ENSCJAT00000061668	17	1
ENSCJAG00000000392|ENSCJAT00000000709	17	1
ENSCJAG00000036358|ENSCJAT00000065608	17	1
ENSCJAG00000004424|ENSCJAT00000008465	17	1
ENSCJAG00000020103|ENSCJAT00000039472	17	2
ENSCJAG00000024652|ENSCJAT00000045637	17	2
ENSCJAG00000017928|ENSCJAT00000034990	18	0	482	653	397	424	453
ENSCJAG00000005402|ENSCJAT00000010423	18	1
ENSCJAG00000020103|ENSCJAT00000039472	18	2
ENSCJAG00000036789|ENSCJAT00000065149	18	2
ENSCJAG00000024652|ENSCJAT00000045637	18	2
ENSCJAG00000036789|ENSCJAT00000065149	19	0	11	54	1	27	19
ENSCJAG00000020103|ENSCJAT00000039472	19	1
ENSCJAG00000017928|ENSCJAT00000034990	19	1
ENSCJAG00000008591|ENSCJAT00000016710	19	2
ENSCJAG00000006621|ENSCJAT00000012971	20	0	8	133	139	185	136
ENSCJAG00000005402|ENSCJAT00000010423	20	1
ENSCJAG00000004781|ENSCJAT00000024242	20	2
ENSCJAG00000001478|ENSCJAT00000002775	20	2
ENSCJAG00000036813|ENSCJAT00000064935	20	2
ENSCJAG00000013317|ENSCJAT00000025847	20	2
ENSCJAG00000036153|ENSCJAT00000064249	20	2
ENSCJAG00000011672|ENSCJAT00000022191	20	2
ENSCJAG00000037406|ENSCJAT00000065642	20	2
ENSCJAG00000031198|ENSCJAT00000018557	20	2
ENSCJAG00000038155|ENSCJAT00000066126	20	2
ENSCJAG00000036235|ENSCJAT00000064849	20	2
ENSCJAG00000019991|ENSCJAT00000039283	20	2
ENSCJAG00000037996|ENSCJAT00000063914	20	2
ENSCJAG00000031835|ENSCJAT00000031153	20	2
ENSCJAG00000035970|ENSCJAT00000063913	20	2
ENSCJAG00000032572|ENSCJAT00000025694	20	2
ENSCJAG00000036023|ENSCJAT00000064925	20	2
ENSCJAG00000034074|ENSCJAT00000010622	20	2
ENSCJAG00000010732|ENSCJAT00000020887	20	2
ENSCJAG00000034457|ENSCJAT00000009620	20	2
ENSCJAG00000034129|ENSCJAT00000010577	20	2
ENSCJAG00000037640|ENSCJAT00000065065	20	2
ENSCJAG00000037961|ENSCJAT00000064608	20	2
ENSCJAG00000020022|ENSCJAT00000008393	20	2
ENSCJAG00000036144|ENSCJAT00000064432	20	2
ENSCJAG00000037769|ENSCJAT00000065408	20	2
ENSCJAG00000037019|ENSCJAT00000066019	20	2
ENSCJAG00000036814|ENSCJAT00000064779	20	2
ENSCJAG00000001433|ENSCJAT00000002679	20	2
ENSCJAG00000004292|ENSCJAT00000057933	20	2
ENSCJAG00000036738|ENSCJAT00000065582	20	2
ENSCJAG00000004957|ENSCJAT00000060122	20	2
ENSCJAG00000009859|ENSCJAT00000019114	20	2
ENSCJAG00000007462|ENSCJAT00000014608	20	2
ENSCJAG00000000392|ENSCJAT00000000709	20	2
ENSCJAG00000036358|ENSCJAT00000065608	20	2
ENSCJAG00000004424|ENSCJAT00000008465	20	2
ENSCJAG00000006621|ENSCJAT00000012971	20	0	139	185	1	131	135
ENSCJAG00000004781|ENSCJAT00000024242	20	1
ENSCJAG00000001478|ENSCJAT00000002775	20	1
ENSCJAG00000036813|ENSCJAT00000064935	20	1
ENSCJAG00000013317|ENSCJAT00000025847	20	1
ENSCJAG00000036153|ENSCJAT00000064249	20	1
ENSCJAG00000011672|ENSCJAT00000022191	20	1
ENSCJAG00000037406|ENSCJAT00000065642	20	1
ENSCJAG00000031198|ENSCJAT00000018557	20	1
ENSCJAG00000038155|ENSCJAT00000066126	20	1
ENSCJAG00000036235|ENSCJAT00000064849	20	1
ENSCJAG00000019991|ENSCJAT00000039283	20	1
ENSCJAG00000037996|ENSCJAT00000063914	20	1
ENSCJAG00000031835|ENSCJAT00000031153	20	1
ENSCJAG00000035970|ENSCJAT00000063913	20	1
ENSCJAG00000032572|ENSCJAT00000025694	20	1
ENSCJAG00000036023|ENSCJAT00000064925	20	1
ENSCJAG00000034074|ENSCJAT00000010622	20	1
ENSCJAG00000010732|ENSCJAT00000020887	20	1
ENSCJAG00000034457|ENSCJAT00000009620	20	1
ENSCJAG00000034129|ENSCJAT00000010577	20	1
ENSCJAG00000037640|ENSCJAT00000065065	20	1
ENSCJAG00000037961|ENSCJAT00000064608	20	1
ENSCJAG00000020022|ENSCJAT00000008393	20	1
ENSCJAG00000036144|ENSCJAT00000064432	20	1
ENSCJAG00000037769|ENSCJAT00000065408	20	1
ENSCJAG00000037019|ENSCJAT00000066019	20	1
ENSCJAG00000036814|ENSCJAT00000064779	20	1
ENSCJAG00000001433|ENSCJAT00000002679	20	1
ENSCJAG00000004292|ENSCJAT00000057933	20	1
ENSCJAG00000036738|ENSCJAT00000065582	20	1
ENSCJAG00000004957|ENSCJAT00000060122	20	1
ENSCJAG00000009859|ENSCJAT00000019114	20	1
ENSCJAG00000007462|ENSCJAT00000014608	20	1
ENSCJAG00000000392|ENSCJAT00000000709	20	1
ENSCJAG00000036358|ENSCJAT00000065608	20	1
ENSCJAG00000004424|ENSCJAT00000008465	20	1
ENSCJAG00000022498|ENSCJAT00000043483	20	2
ENSCJAG00000014551|ENSCJAT00000028302	21	0	1	73	109	143	91
ENSCJAG00000005402|ENSCJAT00000010423	21	1
ENSCJAG00000001441|ENSCJAT00000002695	21	2
ENSCJAG00000031826|ENSCJAT00000005673	21	2
ENSCJAG00000036147|ENSCJAT00000065126	21	2
ENSCJAG00000008153|ENSCJAT00000015876	21	2
ENSCJAG00000020851|ENSCJAT00000024277	21	2
ENSCJAG00000013478|ENSCJAT00000026300	21	2
ENSCJAG00000037909|ENSCJAT00000065903	21	2
ENSCJAG00000036730|ENSCJAT00000065508	21	2
ENSCJAG00000017243|ENSCJAT00000033526	21	2
ENSCJAG00000014641|ENSCJAT00000028484	21	2
ENSCJAG00000010028|ENSCJAT00000019458	21	2
ENSCJAG00000000715|ENSCJAT00000001293	21	2
ENSCJAG00000033715|ENSCJAT00000022605	21	2
ENSCJAG00000032572|ENSCJAT00000025694	21	2
ENSCJAG00000018676|ENSCJAT00000036633	21	2
ENSCJAG00000036454|ENSCJAT00000066096	21	2
ENSCJAG00000018141|ENSCJAT00000035449	21	2
ENSCJAG00000036251|ENSCJAT00000065778	21	2
ENSCJAG00000023621|ENSCJAT00000044606	21	2
ENSCJAG00000035344|ENSCJAT00000016774	21	2
ENSCJAG00000038041|ENSCJAT00000064189	21	2
ENSCJAG00000035534|ENSCJAT00000064503	21	2
ENSCJAG00000036417|ENSCJAT00000065593	21	2
ENSCJAG00000035420|ENSCJAT00000047924	21	2
ENSCJAG00000037288|ENSCJAT00000065231	21	2
ENSCJAG00000018720|ENSCJAT00000036733	21	2
ENSCJAG00000014551|ENSCJAT00000028302	21	0	109	143	2	75	92
ENSCJAG00000001441|ENSCJAT00000002695	21	1
ENSCJAG00000031826|ENSCJAT00000005673	21	1
ENSCJAG00000036147|ENSCJAT00000065126	21	1
ENSCJAG00000008153|ENSCJAT00000015876	21	1
ENSCJAG00000020851|ENSCJAT00000024277	21	1
ENSCJAG00000013478|ENSCJAT00000026300	21	1
ENSCJAG00000037909|ENSCJAT00000065903	21	1
ENSCJAG00000036730|ENSCJAT00000065508	21	1
ENSCJAG00000017243|ENSCJAT00000033526	21	1
ENSCJAG00000014641|ENSCJAT00000028484	21	1
ENSCJAG00000010028|ENSCJAT00000019458	21	1
ENSCJAG00000000715|ENSCJAT00000001293	21	1
ENSCJAG00000033715|ENSCJAT00000022605	21	1
ENSCJAG00000032572|ENSCJAT00000025694	21	1
ENSCJAG00000018676|ENSCJAT00000036633	21	1
ENSCJAG00000036454|ENSCJAT00000066096	21	1
ENSCJAG00000018141|ENSCJAT00000035449	21	1
ENSCJAG00000036251|ENSCJAT00000065778	21	1
ENSCJAG00000023621|ENSCJAT00000044606	21	1
ENSCJAG00000035344|ENSCJAT00000016774	21	1
ENSCJAG00000038041|ENSCJAT00000064189	21	1
ENSCJAG00000035534|ENSCJAT00000064503	21	1
ENSCJAG00000036417|ENSCJAT00000065593	21	1
ENSCJAG00000035420|ENSCJAT00000047924	21	1
ENSCJAG00000037288|ENSCJAT00000065231	21	1
ENSCJAG00000018720|ENSCJAT00000036733	21	1
ENSCJAG00000010529|ENSCJAT00000020514	21	2
ENSCJAG00000021339|ENSCJAT00000041965	21	2
ENSCJAG00000015288|ENSCJAT00000029777	22	0	43	179	597	960	388
ENSCJAG00000008211|ENSCJAT00000016015	22	1
ENSCJAG00000034421|ENSCJAT00000058021	22	2
ENSCJAG00000004378|ENSCJAT00000008388	22	2
ENSCJAG00000003230|ENSCJAT00000006205	23	0	16	208	317	375	262
ENSCJAG00000000483|ENSCJAT00000000871	23	1
ENSCJAG00000034931|ENSCJAT00000060661	23	1
ENSCJAG00000001973|ENSCJAT00000003772	23	2
ENSCJAG00000001973|ENSCJAT00000003772	24	0	441	658	799	965	728
ENSCJAG00000000483|ENSCJAT00000000871	24	1
ENSCJAG00000003230|ENSCJAT00000006205	24	1
ENSCJAG00000033078|ENSCJAT00000054954	24	2
ENSCJAG00000032313|ENSCJAT00000053490	24	2
ENSCJAG00000033809|ENSCJAT00000003780	24	2
ENSCJAG00000021146|ENSCJAT00000062570	25	0	380	455	92	389	384
ENSCJAG00000016955|ENSCJAT00000032959	25	1
ENSCJAG00000006023|ENSCJAT00000060779	25	1
ENSCJAG00000020913|ENSCJAT00000041100	25	1
ENSCJAG00000014063|ENSCJAT00000027322	25	1
ENSCJAG00000032379|ENSCJAT00000040133	25	1
ENSCJAG00000021151|ENSCJAT00000041598	25	1
ENSCJAG00000007304|ENSCJAT00000052698	25	1
ENSCJAG00000031786|ENSCJAT00000063047	25	1
ENSCJAG00000004762|ENSCJAT00000009153	25	1
ENSCJAG00000032597|ENSCJAT00000059913	25	2
ENSCJAG00000005762|ENSCJAT00000011188	26	0	125	189	1	83	104
ENSCJAG00000016464|ENSCJAT00000032018	26	1
ENSCJAG00000017049|ENSCJAT00000033120	26	1
ENSCJAG00000022306|ENSCJAT00000043291	26	1
ENSCJAG00000006994|ENSCJAT00000013676	26	1
ENSCJAG00000022835|ENSCJAT00000043820	26	2
ENSCJAG00000023248|ENSCJAT00000044233	26	2
ENSCJAG00000003465|ENSCJAT00000006641	27	0	132	293	349	489	321
ENSCJAG00000009969|ENSCJAT00000019364	27	1
ENSCJAG00000032259|ENSCJAT00000057876	27	2
ENSCJAG00000001032|ENSCJAT00000052571	28	0	579	716	189	510	544
ENSCJAG00000001338|ENSCJAT00000002484	28	1
ENSCJAG00000000505|ENSCJAT00000002477	28	1
ENSCJAG00000003091|ENSCJAT00000005909	28	1
ENSCJAG00000009044|ENSCJAT00000017511	28	2
ENSCJAG00000005052|ENSCJAT00000009726	28	2
ENSCJAG00000003094|ENSCJAT00000005914	28	2
ENSCJAG00000009343|ENSCJAT00000018092	28	2
ENSCJAG00000014194|ENSCJAT00000027581	28	2
ENSCJAG00000002930|ENSCJAT00000005671	29	0	482	934	1111	1378	1022
ENSCJAG00000010631|ENSCJAT00000020694	29	1
ENSCJAG00000017061|ENSCJAT00000033170	29	1
ENSCJAG00000010638|ENSCJAT00000063121	29	2
ENSCJAG00000011609|ENSCJAT00000022615	30	0	533	832	28	61	297
ENSCJAG00000000258|ENSCJAT00000000490	30	1
ENSCJAG00000034841|ENSCJAT00000000496	30	2
ENSCJAG00000009446|ENSCJAT00000018440	31	0	287	394	167	214	250
ENSCJAG00000012359|ENSCJAT00000023933	31	1
ENSCJAG00000000261|ENSCJAT00000000468	31	2
ENSCJAG00000008658|ENSCJAT00000016909	32	0	1	176	311	396	243
ENSCJAG00000010423|ENSCJAT00000020332	32	1
ENSCJAG00000032275|ENSCJAT00000020323	32	2
ENSCJAG00000017995|ENSCJAT00000035180	33	0	429	934	1534	1980	1234
ENSCJAG00000033828|ENSCJAT00000056059	33	1
ENSCJAG00000031484|ENSCJAT00000056331	33	1
ENSCJAG00000034228|ENSCJAT00000052824	33	2
ENSCJAG00000010653|ENSCJAT00000020779	34	0	18	227	562	664	394
ENSCJAG00000003708|ENSCJAT00000007103	34	1
ENSCJAG00000003714|ENSCJAT00000007108	34	2
ENSCJAG00000037999|ENSCJAT00000065365	35	0	1	87	881	1228	484
ENSCJAG00000000054|ENSCJAT00000000097	35	1
ENSCJAG00000020332|ENSCJAT00000039918	35	2
Marmoset MosaicFinder Results Detected at an 80% Percentage Identity Threshold.
gene_id	fusion_event	family_number	start_med_align1	end_med_align1	start_med_align2	end_med_align2	break_point
ENSCJAG00000017963|ENSCJAT00000055624	0	0	209	412	101	133	171
ENSCJAG00000005402|ENSCJAT00000010423	0	1
ENSCJAG00000034423|ENSCJAT00000059513	0	1
ENSCJAG00000003055|ENSCJAT00000005837	0	1
ENSCJAG00000013418|ENSCJAT00000026071	0	1
ENSCJAG00000016072|ENSCJAT00000031258	0	2
ENSCJAG00000023621|ENSCJAT00000044606	0	2
ENSCJAG00000032572|ENSCJAT00000025694	0	2
ENSCJAG00000036542|ENSCJAT00000065152	0	2
ENSCJAG00000036454|ENSCJAT00000066096	0	2
ENSCJAG00000033715|ENSCJAT00000022605	0	2
ENSCJAG00000014764|ENSCJAT00000028736	0	2
ENSCJAG00000018204|ENSCJAT00000035742	0	2
ENSCJAG00000001441|ENSCJAT00000002695	0	2
ENSCJAG00000007773|ENSCJAT00000015172	0	2
ENSCJAG00000011672|ENSCJAT00000022191	0	2
ENSCJAG00000020022|ENSCJAT00000008393	1	0	8	81	125	148	103
ENSCJAG00000005402|ENSCJAT00000010423	1	1
ENSCJAG00000033432|ENSCJAT00000034391	1	2
ENSCJAG00000020022|ENSCJAT00000008393	1	0	10	111	125	148	118
ENSCJAG00000023621|ENSCJAT00000044606	1	1
ENSCJAG00000019991|ENSCJAT00000039283	1	1
ENSCJAG00000036153|ENSCJAT00000064249	1	1
ENSCJAG00000004957|ENSCJAT00000060122	1	1
ENSCJAG00000037406|ENSCJAT00000065642	1	1
ENSCJAG00000032572|ENSCJAT00000025694	1	1
ENSCJAG00000007462|ENSCJAT00000014608	1	1
ENSCJAG00000001433|ENSCJAT00000002679	1	1
ENSCJAG00000037640|ENSCJAT00000065065	1	1
ENSCJAG00000037019|ENSCJAT00000066019	1	1
ENSCJAG00000006621|ENSCJAT00000012971	1	1
ENSCJAG00000013317|ENSCJAT00000025847	1	1
ENSCJAG00000036738|ENSCJAT00000065582	1	1
ENSCJAG00000034074|ENSCJAT00000010622	1	1
ENSCJAG00000010732|ENSCJAT00000020887	1	1
ENSCJAG00000036814|ENSCJAT00000064779	1	1
ENSCJAG00000037961|ENSCJAT00000064608	1	1
ENSCJAG00000036358|ENSCJAT00000065608	1	1
ENSCJAG00000036599|ENSCJAT00000065568	1	1
ENSCJAG00000036542|ENSCJAT00000065152	1	1
ENSCJAG00000038079|ENSCJAT00000065330	1	1
ENSCJAG00000034129|ENSCJAT00000010577	1	1
ENSCJAG00000035970|ENSCJAT00000063913	1	1
ENSCJAG00000034457|ENSCJAT00000009620	1	1
ENSCJAG00000003656|ENSCJAT00000007027	1	1
ENSCJAG00000036144|ENSCJAT00000064432	1	1
ENSCJAG00000018676|ENSCJAT00000036633	1	1
ENSCJAG00000035420|ENSCJAT00000047924	1	1
ENSCJAG00000008153|ENSCJAT00000015876	1	1
ENSCJAG00000031826|ENSCJAT00000005673	1	1
ENSCJAG00000036730|ENSCJAT00000065508	1	1
ENSCJAG00000036147|ENSCJAT00000065126	1	1
ENSCJAG00000011672|ENSCJAT00000022191	1	1
ENSCJAG00000033432|ENSCJAT00000034391	1	2
ENSCJAG00000034129|ENSCJAT00000010577	2	0	2	38	36	78	37
ENSCJAG00000005402|ENSCJAT00000010423	2	1
ENSCJAG00000020103|ENSCJAT00000039472	2	2
ENSCJAG00000034129|ENSCJAT00000010577	2	0	1	38	36	78	37
ENSCJAG00000019991|ENSCJAT00000039283	2	1
ENSCJAG00000036153|ENSCJAT00000064249	2	1
ENSCJAG00000004957|ENSCJAT00000060122	2	1
ENSCJAG00000037406|ENSCJAT00000065642	2	1
ENSCJAG00000032572|ENSCJAT00000025694	2	1
ENSCJAG00000007462|ENSCJAT00000014608	2	1
ENSCJAG00000001433|ENSCJAT00000002679	2	1
ENSCJAG00000037640|ENSCJAT00000065065	2	1
ENSCJAG00000037019|ENSCJAT00000066019	2	1
ENSCJAG00000006621|ENSCJAT00000012971	2	1
ENSCJAG00000013317|ENSCJAT00000025847	2	1
ENSCJAG00000036738|ENSCJAT00000065582	2	1
ENSCJAG00000034074|ENSCJAT00000010622	2	1
ENSCJAG00000010732|ENSCJAT00000020887	2	1
ENSCJAG00000036814|ENSCJAT00000064779	2	1
ENSCJAG00000037961|ENSCJAT00000064608	2	1
ENSCJAG00000036358|ENSCJAT00000065608	2	1
ENSCJAG00000020022|ENSCJAT00000008393	2	1
ENSCJAG00000035970|ENSCJAT00000063913	2	1
ENSCJAG00000034457|ENSCJAT00000009620	2	1
ENSCJAG00000036144|ENSCJAT00000064432	2	1
ENSCJAG00000020103|ENSCJAT00000039472	2	2
ENSCJAG00000000426|ENSCJAT00000000792	3	0	1	369	448	474	408
ENSCJAG00000005402|ENSCJAT00000010423	3	1
ENSCJAG00000037640|ENSCJAT00000065065	3	2
ENSCJAG00000003656|ENSCJAT00000007027	3	2
ENSCJAG00000018676|ENSCJAT00000036633	3	2
ENSCJAG00000004957|ENSCJAT00000060122	3	0	103	140	8	83	93
ENSCJAG00000005402|ENSCJAT00000010423	3	1
ENSCJAG00000017724|ENSCJAT00000034534	3	2
ENSCJAG00000000350|ENSCJAT00000000628	3	2
ENSCJAG00000004957|ENSCJAT00000060122	3	0	97	138	8	83	90
ENSCJAG00000019991|ENSCJAT00000039283	3	1
ENSCJAG00000036153|ENSCJAT00000064249	3	1
ENSCJAG00000037406|ENSCJAT00000065642	3	1
ENSCJAG00000032572|ENSCJAT00000025694	3	1
ENSCJAG00000007462|ENSCJAT00000014608	3	1
ENSCJAG00000001433|ENSCJAT00000002679	3	1
ENSCJAG00000037640|ENSCJAT00000065065	3	1
ENSCJAG00000037019|ENSCJAT00000066019	3	1
ENSCJAG00000006621|ENSCJAT00000012971	3	1
ENSCJAG00000013317|ENSCJAT00000025847	3	1
ENSCJAG00000036738|ENSCJAT00000065582	3	1
ENSCJAG00000034074|ENSCJAT00000010622	3	1
ENSCJAG00000010732|ENSCJAT00000020887	3	1
ENSCJAG00000036814|ENSCJAT00000064779	3	1
ENSCJAG00000037961|ENSCJAT00000064608	3	1
ENSCJAG00000036358|ENSCJAT00000065608	3	1
ENSCJAG00000020022|ENSCJAT00000008393	3	1
ENSCJAG00000034129|ENSCJAT00000010577	3	1
ENSCJAG00000035970|ENSCJAT00000063913	3	1
ENSCJAG00000034457|ENSCJAT00000009620	3	1
ENSCJAG00000036144|ENSCJAT00000064432	3	1
ENSCJAG00000011672|ENSCJAT00000022191	3	1
ENSCJAG00000017724|ENSCJAT00000034534	3	2
ENSCJAG00000000350|ENSCJAT00000000628	3	2
ENSCJAG00000020851|ENSCJAT00000024277	4	0	69	111	1	26	47
ENSCJAG00000005402|ENSCJAT00000010423	4	1
ENSCJAG00000020103|ENSCJAT00000039472	4	2
ENSCJAG00000020851|ENSCJAT00000024277	4	0	68	111	1	26	47
ENSCJAG00000023621|ENSCJAT00000044606	4	1
ENSCJAG00000032572|ENSCJAT00000025694	4	1
ENSCJAG00000037961|ENSCJAT00000064608	4	1
ENSCJAG00000036542|ENSCJAT00000065152	4	1
ENSCJAG00000038079|ENSCJAT00000065330	4	1
ENSCJAG00000018676|ENSCJAT00000036633	4	1
ENSCJAG00000008153|ENSCJAT00000015876	4	1
ENSCJAG00000036454|ENSCJAT00000066096	4	1
ENSCJAG00000031826|ENSCJAT00000005673	4	1
ENSCJAG00000033715|ENSCJAT00000022605	4	1
ENSCJAG00000014764|ENSCJAT00000028736	4	1
ENSCJAG00000018204|ENSCJAT00000035742	4	1
ENSCJAG00000036730|ENSCJAT00000065508	4	1
ENSCJAG00000036147|ENSCJAT00000065126	4	1
ENSCJAG00000001441|ENSCJAT00000002695	4	1
ENSCJAG00000007773|ENSCJAT00000015172	4	1
ENSCJAG00000011672|ENSCJAT00000022191	4	1
ENSCJAG00000002155|ENSCJAT00000004079	4	1
ENSCJAG00000020103|ENSCJAT00000039472	4	2
ENSCJAG00000002155|ENSCJAT00000004079	5	0	600	651	1	463	531
ENSCJAG00000005402|ENSCJAT00000010423	5	1
ENSCJAG00000033176|ENSCJAT00000053128	5	2
ENSCJAG00000002155|ENSCJAT00000004079	5	0	604	667	1	463	533
ENSCJAG00000023621|ENSCJAT00000044606	5	1
ENSCJAG00000032572|ENSCJAT00000025694	5	1
ENSCJAG00000037961|ENSCJAT00000064608	5	1
ENSCJAG00000036599|ENSCJAT00000065568	5	1
ENSCJAG00000034054|ENSCJAT00000037828	5	1
ENSCJAG00000033071|ENSCJAT00000032105	5	1
ENSCJAG00000036542|ENSCJAT00000065152	5	1
ENSCJAG00000038079|ENSCJAT00000065330	5	1
ENSCJAG00000018676|ENSCJAT00000036633	5	1
ENSCJAG00000035420|ENSCJAT00000047924	5	1
ENSCJAG00000008153|ENSCJAT00000015876	5	1
ENSCJAG00000036454|ENSCJAT00000066096	5	1
ENSCJAG00000031826|ENSCJAT00000005673	5	1
ENSCJAG00000033715|ENSCJAT00000022605	5	1
ENSCJAG00000014764|ENSCJAT00000028736	5	1
ENSCJAG00000018204|ENSCJAT00000035742	5	1
ENSCJAG00000036730|ENSCJAT00000065508	5	1
ENSCJAG00000020851|ENSCJAT00000024277	5	1
ENSCJAG00000036147|ENSCJAT00000065126	5	1
ENSCJAG00000001441|ENSCJAT00000002695	5	1
ENSCJAG00000007773|ENSCJAT00000015172	5	1
ENSCJAG00000011672|ENSCJAT00000022191	5	1
ENSCJAG00000033176|ENSCJAT00000053128	5	2
ENSCJAG00000003230|ENSCJAT00000006205	6	0	16	208	317	375	262
ENSCJAG00000000483|ENSCJAT00000000871	6	1
ENSCJAG00000034931|ENSCJAT00000060661	6	1
ENSCJAG00000001973|ENSCJAT00000003772	6	2
ENSCJAG00000001973|ENSCJAT00000003772	7	0	441	658	799	965	728
ENSCJAG00000000483|ENSCJAT00000000871	7	1
ENSCJAG00000003230|ENSCJAT00000006205	7	1
ENSCJAG00000033078|ENSCJAT00000054954	7	2
ENSCJAG00000032313|ENSCJAT00000053490	7	2
ENSCJAG00000033809|ENSCJAT00000003780	7	2
ENSCJAG00000014551|ENSCJAT00000028302	8	0	109	143	2	75	92
ENSCJAG00000035344|ENSCJAT00000016774	8	1
ENSCJAG00000010529|ENSCJAT00000020514	8	2
ENSCJAG00000021339|ENSCJAT00000041965	8	2
ENSCJAG00000009446|ENSCJAT00000018440	9	0	287	394	167	214	250
ENSCJAG00000012359|ENSCJAT00000023933	9	1
ENSCJAG00000000261|ENSCJAT00000000468	9	2
ENSCJAG00000008658|ENSCJAT00000016909	10	0	1	176	311	396	243
ENSCJAG00000010423|ENSCJAT00000020332	10	1
ENSCJAG00000032275|ENSCJAT00000020323	10	2
ENSCJAG00000010653|ENSCJAT00000020779	11	0	18	227	562	664	394
ENSCJAG00000003708|ENSCJAT00000007103	11	1
ENSCJAG00000003714|ENSCJAT00000007108	11	2
Marmoset MosaicFinder Results Detected at an 90% Percentage Identity Threshold.
gene_id	fusion_event	family_number	start_med_align1	end_med_align1	start_med_align2	end_med_align2	break_point
ENSCJAG00000008658|ENSCJAT00000016909	0	0	1	176	311	396	243
ENSCJAG00000010423|ENSCJAT00000020332	0	1
ENSCJAG00000032275|ENSCJAT00000020323	0	2

## Sheet: Table6_MouseMF
Mouse MosaicFinder Results
Family number 0	Fusion gene
Family number 1	Parent gene 1
Family number 2	Parent gene 2
Mouse MosaicFinder Results Detected at an 70% Percentage Identity Threshold.
gene_id	fusion_event	family_number	start_med_align1	end_med_align1	start_med_align2	end_med_align2	break_point
ENSMUSG00000073158|ENSMUST00000101538	0	0	43	105	1	42	42
ENSMUSG00000073184|ENSMUST00000101568	0	0	43	105	1	42	42
ENSMUSG00000073197|ENSMUST00000177778	0	0	134	414	1	65	99
ENSMUSG00000078868|ENSMUST00000108959	0	1
ENSMUSG00000071302|ENSMUST00000079272	0	1
ENSMUSG00000003198|ENSMUST00000054780	0	1
ENSMUSG00000062101|ENSMUST00000056147	0	1
ENSMUSG00000072774|ENSMUST00000089906	0	1
ENSMUSG00000057835|ENSMUST00000079642	0	1
ENSMUSG00000080717|ENSMUST00000122450	0	1
ENSMUSG00000078861|ENSMUST00000108924	0	1
ENSMUSG00000092260|ENSMUST00000130458	0	1
ENSMUSG00000059897|ENSMUST00000110216	0	1
ENSMUSG00000074832|ENSMUST00000172579	0	1
ENSMUSG00000074519|ENSMUST00000108926	0	1
ENSMUSG00000095315|ENSMUST00000133235	0	1
ENSMUSG00000091764|ENSMUST00000169125	0	1
ENSMUSG00000078862|ENSMUST00000108930	0	1
ENSMUSG00000063364|ENSMUST00000051153	0	1
ENSMUSG00000074529|ENSMUST00000081529	0	1
ENSMUSG00000072066|ENSMUST00000091563	0	1
ENSMUSG00000074521|ENSMUST00000108935	0	1
ENSMUSG00000095362|ENSMUST00000108939	0	1
ENSMUSG00000078901|ENSMUST00000109051	0	1
ENSMUSG00000078864|ENSMUST00000119838	0	1
ENSMUSG00000078889|ENSMUST00000109020	0	1
ENSMUSG00000078865|ENSMUST00000108945	0	1
ENSMUSG00000089951|ENSMUST00000108995	0	1
ENSMUSG00000094786|ENSMUST00000108947	0	1
ENSMUSG00000078866|ENSMUST00000108952	0	1
ENSMUSG00000078877|ENSMUST00000118012	0	1
ENSMUSG00000043090|ENSMUST00000137573	0	1
ENSMUSG00000096718|ENSMUST00000076281	0	1
ENSMUSG00000072761|ENSMUST00000105311	0	1
ENSMUSG00000095325|ENSMUST00000178401	0	1
ENSMUSG00000094622|ENSMUST00000105316	0	1
ENSMUSG00000096299|ENSMUST00000144085	0	1
ENSMUSG00000072762|ENSMUST00000112547	0	1
ENSMUSG00000066613|ENSMUST00000112540	0	1
ENSMUSG00000090015|ENSMUST00000112544	0	1
ENSMUSG00000062632|ENSMUST00000142242	0	1
ENSMUSG00000078564|ENSMUST00000130783	0	1
ENSMUSG00000078905|ENSMUST00000072895	0	1
ENSMUSG00000078867|ENSMUST00000128657	0	1
ENSMUSG00000078895|ENSMUST00000108961	0	1
ENSMUSG00000078870|ENSMUST00000133301	0	1
ENSMUSG00000078876|ENSMUST00000122218	0	1
ENSMUSG00000078872|ENSMUST00000134614	0	1
ENSMUSG00000078902|ENSMUST00000109054	0	1
ENSMUSG00000078875|ENSMUST00000126358	0	1
ENSMUSG00000071295|ENSMUST00000079229	0	1
ENSMUSG00000078878|ENSMUST00000108981	0	1
ENSMUSG00000074830|ENSMUST00000071320	0	1
ENSMUSG00000078880|ENSMUST00000108990	0	1
ENSMUSG00000078879|ENSMUST00000108985	0	1
ENSMUSG00000078903|ENSMUST00000109058	0	1
ENSMUSG00000095199|ENSMUST00000178443	0	1
ENSMUSG00000095909|ENSMUST00000092528	0	1
ENSMUSG00000078881|ENSMUST00000122097	0	1
ENSMUSG00000078896|ENSMUST00000109002	0	1
ENSMUSG00000095648|ENSMUST00000109049	0	1
ENSMUSG00000078906|ENSMUST00000109070	0	1
ENSMUSG00000078886|ENSMUST00000109008	0	1
ENSMUSG00000078898|ENSMUST00000109047	0	1
ENSMUSG00000089756|ENSMUST00000108949	0	1
ENSMUSG00000078887|ENSMUST00000109012	0	1
ENSMUSG00000095545|ENSMUST00000179061	0	1
ENSMUSG00000094932|ENSMUST00000178133	0	1
ENSMUSG00000090093|ENSMUST00000109060	0	1
ENSMUSG00000094475|ENSMUST00000178120	0	1
ENSMUSG00000078899|ENSMUST00000121393	0	1
ENSMUSG00000078897|ENSMUST00000109045	0	1
ENSMUSG00000058748|ENSMUST00000073201	0	1
ENSMUSG00000059423|ENSMUST00000105718	0	1
ENSMUSG00000069208|ENSMUST00000074369	0	1
ENSMUSG00000074166|ENSMUST00000098509	0	1
ENSMUSG00000056383|ENSMUST00000071804	0	1
ENSMUSG00000095990|ENSMUST00000147630	0	1
ENSMUSG00000096696|ENSMUST00000127027	0	1
ENSMUSG00000079008|ENSMUST00000109922	0	1
ENSMUSG00000079009|ENSMUST00000109929	0	1
ENSMUSG00000074731|ENSMUST00000109914	0	1
ENSMUSG00000068134|ENSMUST00000089207	0	1
ENSMUSG00000074158|ENSMUST00000098503	0	1
ENSMUSG00000074887|ENSMUST00000163106	0	1
ENSMUSG00000091594|ENSMUST00000166837	0	1
ENSMUSG00000069727|ENSMUST00000107992	0	1
ENSMUSG00000064194|ENSMUST00000072829	0	1
ENSMUSG00000092335|ENSMUST00000173283	0	1
ENSMUSG00000090744|ENSMUST00000110214	0	1
ENSMUSG00000066880|ENSMUST00000119003	0	1
ENSMUSG00000054519|ENSMUST00000057799	0	1
ENSMUSG00000095193|ENSMUST00000108007	0	1
ENSMUSG00000074829|ENSMUST00000177714	0	1
ENSMUSG00000060336|ENSMUST00000073782	0	1
ENSMUSG00000068130|ENSMUST00000109916	0	1
ENSMUSG00000062931|ENSMUST00000041264	0	1
ENSMUSG00000096795|ENSMUST00000085664	0	1
ENSMUSG00000072763|ENSMUST00000092720	0	1
ENSMUSG00000074867|ENSMUST00000099449	0	1
ENSMUSG00000091183|ENSMUST00000167516	0	1
ENSMUSG00000055228|ENSMUST00000076195	0	1
ENSMUSG00000074865|ENSMUST00000101547	0	1
ENSMUSG00000094942|ENSMUST00000107989	0	1
ENSMUSG00000068959|ENSMUST00000108015	0	1
ENSMUSG00000078435|ENSMUST00000105314	0	1
ENSMUSG00000055202|ENSMUST00000080905	0	1
ENSMUSG00000092544|ENSMUST00000149782	0	1
ENSMUSG00000096856|ENSMUST00000105315	0	1
ENSMUSG00000094076|ENSMUST00000099439	0	1
ENSMUSG00000063108|ENSMUST00000159569	0	1
ENSMUSG00000074472|ENSMUST00000178901	0	1
ENSMUSG00000031907|ENSMUST00000034382	0	1
ENSMUSG00000045519|ENSMUST00000068079	0	1
ENSMUSG00000096279|ENSMUST00000169148	0	2
ENSMUSG00000052632|ENSMUST00000064595	0	2
ENSMUSG00000095329|ENSMUST00000171153	0	2
ENSMUSG00000095261|ENSMUST00000171036	0	2
ENSMUSG00000091071|ENSMUST00000110971	0	2
ENSMUSG00000059229|ENSMUST00000167843	0	2
ENSMUSG00000096529|ENSMUST00000180132	0	2
ENSMUSG00000022377|ENSMUST00000177374	0	2
ENSMUSG00000095470|ENSMUST00000179133	0	2
ENSMUSG00000095254|ENSMUST00000105167	0	2
ENSMUSG00000094947|ENSMUST00000101582	0	2
ENSMUSG00000075189|ENSMUST00000099894	1	0	5	303	301	347	302
ENSMUSG00000075178|ENSMUST00000111580	1	1
ENSMUSG00000075179|ENSMUST00000111582	1	1
ENSMUSG00000075173|ENSMUST00000099876	1	1
ENSMUSG00000075182|ENSMUST00000099886	1	1
ENSMUSG00000060742|ENSMUST00000076263	1	1
ENSMUSG00000075176|ENSMUST00000099879	1	1
ENSMUSG00000075190|ENSMUST00000099895	1	1
ENSMUSG00000075180|ENSMUST00000099883	1	1
ENSMUSG00000075196|ENSMUST00000099901	1	1
ENSMUSG00000075181|ENSMUST00000099885	1	1
ENSMUSG00000075186|ENSMUST00000102631	1	1
ENSMUSG00000075185|ENSMUST00000099889	1	1
ENSMUSG00000075174|ENSMUST00000099877	1	1
ENSMUSG00000075188|ENSMUST00000099893	1	1
ENSMUSG00000075172|ENSMUST00000099875	1	1
ENSMUSG00000075177|ENSMUST00000099880	1	1
ENSMUSG00000079239|ENSMUST00000111579	1	1
ENSMUSG00000075197|ENSMUST00000099902	1	1
ENSMUSG00000079492|ENSMUST00000113742	1	2
ENSMUSG00000089945|ENSMUST00000150412	2	0	60	151	245	1138	198
ENSMUSG00000090053|ENSMUST00000102905	2	1
ENSMUSG00000038729|ENSMUST00000043456	2	2
ENSMUSG00000052031|ENSMUST00000063683	3	0	52	506	1	54	53
ENSMUSG00000033450|ENSMUST00000036370	3	1
ENSMUSG00000069135|ENSMUST00000097419	3	2
ENSMUSG00000050961|ENSMUST00000053821	4	0	88	245	336	466	290
ENSMUSG00000091110|ENSMUST00000172412	4	1
ENSMUSG00000091477|ENSMUST00000169023	4	1
ENSMUSG00000079244|ENSMUST00000096170	4	1
ENSMUSG00000090440|ENSMUST00000163912	4	1
ENSMUSG00000090547|ENSMUST00000170469	4	1
ENSMUSG00000095533|ENSMUST00000112728	4	1
ENSMUSG00000090363|ENSMUST00000090663	4	1
ENSMUSG00000096574|ENSMUST00000177786	4	1
ENSMUSG00000094929|ENSMUST00000164544	4	1
ENSMUSG00000096039|ENSMUST00000178670	4	1
ENSMUSG00000091756|ENSMUST00000164696	4	1
ENSMUSG00000079409|ENSMUST00000100920	4	1
ENSMUSG00000091568|ENSMUST00000171428	4	1
ENSMUSG00000071613|ENSMUST00000170790	4	1
ENSMUSG00000091227|ENSMUST00000169555	4	1
ENSMUSG00000079410|ENSMUST00000166494	4	1
ENSMUSG00000091676|ENSMUST00000163826	4	1
ENSMUSG00000090487|ENSMUST00000170521	4	1
ENSMUSG00000091617|ENSMUST00000164366	4	1
ENSMUSG00000095024|ENSMUST00000096121	4	1
ENSMUSG00000079388|ENSMUST00000165466	4	1
ENSMUSG00000093979|ENSMUST00000170694	4	1
ENSMUSG00000097853|ENSMUST00000181880	4	1
ENSMUSG00000092036|ENSMUST00000164372	4	1
ENSMUSG00000096488|ENSMUST00000170123	4	1
ENSMUSG00000063277|ENSMUST00000171360	4	1
ENSMUSG00000096183|ENSMUST00000178251	4	1
ENSMUSG00000094706|ENSMUST00000096148	4	1
ENSMUSG00000095912|ENSMUST00000179659	4	1
ENSMUSG00000079364|ENSMUST00000163790	4	1
ENSMUSG00000090627|ENSMUST00000163636	4	1
ENSMUSG00000072726|ENSMUST00000100886	4	1
ENSMUSG00000079386|ENSMUST00000112776	4	1
ENSMUSG00000091472|ENSMUST00000165744	4	1
ENSMUSG00000091148|ENSMUST00000167902	4	1
ENSMUSG00000095015|ENSMUST00000100888	4	1
ENSMUSG00000079402|ENSMUST00000167430	4	1
ENSMUSG00000096869|ENSMUST00000166493	4	1
ENSMUSG00000094132|ENSMUST00000166410	4	1
ENSMUSG00000092167|ENSMUST00000167923	4	1
ENSMUSG00000079396|ENSMUST00000170104	4	1
ENSMUSG00000094021|ENSMUST00000179199	4	1
ENSMUSG00000093887|ENSMUST00000180934	4	1
ENSMUSG00000093985|ENSMUST00000170738	4	1
ENSMUSG00000095360|ENSMUST00000171784	4	1
ENSMUSG00000091400|ENSMUST00000166618	4	1
ENSMUSG00000096904|ENSMUST00000164408	4	1
ENSMUSG00000090691|ENSMUST00000171906	4	1
ENSMUSG00000096197|ENSMUST00000112770	4	1
ENSMUSG00000096685|ENSMUST00000166895	4	1
ENSMUSG00000090707|ENSMUST00000164484	4	1
ENSMUSG00000090404|ENSMUST00000168790	4	1
ENSMUSG00000095195|ENSMUST00000178728	4	1
ENSMUSG00000091754|ENSMUST00000163850	4	1
ENSMUSG00000091882|ENSMUST00000168088	4	1
ENSMUSG00000091814|ENSMUST00000171987	4	1
ENSMUSG00000096023|ENSMUST00000169362	4	1
ENSMUSG00000096839|ENSMUST00000167882	4	1
ENSMUSG00000095295|ENSMUST00000181562	4	1
ENSMUSG00000093898|ENSMUST00000171706	4	1
ENSMUSG00000090539|ENSMUST00000163325	4	1
ENSMUSG00000072738|ENSMUST00000100900	4	1
ENSMUSG00000096470|ENSMUST00000165814	4	1
ENSMUSG00000094811|ENSMUST00000170923	4	1
ENSMUSG00000091563|ENSMUST00000170207	4	1
ENSMUSG00000094460|ENSMUST00000168480	4	1
ENSMUSG00000095681|ENSMUST00000100893	4	1
ENSMUSG00000079371|ENSMUST00000167913	4	1
ENSMUSG00000096793|ENSMUST00000170480	4	1
ENSMUSG00000094634|ENSMUST00000165193	4	1
ENSMUSG00000091494|ENSMUST00000166025	4	1
ENSMUSG00000090643|ENSMUST00000170686	4	1
ENSMUSG00000096775|ENSMUST00000096184	4	1
ENSMUSG00000091275|ENSMUST00000163885	4	1
ENSMUSG00000090512|ENSMUST00000164585	4	1
ENSMUSG00000079391|ENSMUST00000164512	4	1
ENSMUSG00000094370|ENSMUST00000177556	4	1
ENSMUSG00000091700|ENSMUST00000171305	4	1
ENSMUSG00000094578|ENSMUST00000181603	4	1
ENSMUSG00000096629|ENSMUST00000178414	4	1
ENSMUSG00000095686|ENSMUST00000112787	4	1
ENSMUSG00000095797|ENSMUST00000180788	4	1
ENSMUSG00000096003|ENSMUST00000177986	4	1
ENSMUSG00000094825|ENSMUST00000180143	4	1
ENSMUSG00000091022|ENSMUST00000166928	4	1
ENSMUSG00000079380|ENSMUST00000171053	4	1
ENSMUSG00000091418|ENSMUST00000168866	4	1
ENSMUSG00000079378|ENSMUST00000165713	4	1
ENSMUSG00000091114|ENSMUST00000165431	4	1
ENSMUSG00000079383|ENSMUST00000172110	4	1
ENSMUSG00000079389|ENSMUST00000171810	4	1
ENSMUSG00000090827|ENSMUST00000171964	4	1
ENSMUSG00000090872|ENSMUST00000163525	4	1
ENSMUSG00000091185|ENSMUST00000164459	4	1
ENSMUSG00000094628|ENSMUST00000165619	4	1
ENSMUSG00000090764|ENSMUST00000171866	4	1
ENSMUSG00000094258|ENSMUST00000170546	4	1
ENSMUSG00000072739|ENSMUST00000096168	4	1
ENSMUSG00000090472|ENSMUST00000164069	4	1
ENSMUSG00000090364|ENSMUST00000170639	4	1
ENSMUSG00000095056|ENSMUST00000167245	4	1
ENSMUSG00000095368|ENSMUST00000112802	4	1
ENSMUSG00000096901|ENSMUST00000179327	4	1
ENSMUSG00000068399|ENSMUST00000162998	4	1
ENSMUSG00000090716|ENSMUST00000172103	4	1
ENSMUSG00000091923|ENSMUST00000169062	4	1
ENSMUSG00000072613|ENSMUST00000100701	4	1
ENSMUSG00000079265|ENSMUST00000169583	4	1
ENSMUSG00000072595|ENSMUST00000100688	4	1
ENSMUSG00000092165|ENSMUST00000165769	4	1
ENSMUSG00000094157|ENSMUST00000171967	4	1
ENSMUSG00000079267|ENSMUST00000111863	4	1
ENSMUSG00000052334|ENSMUST00000064162	4	1
ENSMUSG00000091698|ENSMUST00000100643	4	1
ENSMUSG00000093948|ENSMUST00000166527	4	1
ENSMUSG00000090634|ENSMUST00000169587	4	1
ENSMUSG00000094954|ENSMUST00000172163	4	1
ENSMUSG00000094151|ENSMUST00000168619	4	1
ENSMUSG00000094925|ENSMUST00000164613	4	1
ENSMUSG00000096446|ENSMUST00000168165	4	1
ENSMUSG00000079271|ENSMUST00000095985	4	1
ENSMUSG00000024165|ENSMUST00000024981	4	2
ENSMUSG00000092310|ENSMUST00000172399	5	0	2	55	52	129	53
ENSMUSG00000092622|ENSMUST00000034737	5	1
ENSMUSG00000032215|ENSMUST00000034738	5	2
ENSMUSG00000089837|ENSMUST00000089299	6	0	30	179	171	470	175
ENSMUSG00000025578|ENSMUST00000026663	6	1
ENSMUSG00000089715|ENSMUST00000109627	6	1
ENSMUSG00000022421|ENSMUST00000023057	6	2
ENSMUSG00000093789|ENSMUST00000075675	7	0	2	166	169	265	167
ENSMUSG00000054619|ENSMUST00000067752	7	1
ENSMUSG00000056487|ENSMUST00000088142	7	1
ENSMUSG00000058057|ENSMUST00000075420	7	1
ENSMUSG00000093550|ENSMUST00000177211	7	2
ENSMUSG00000092463|ENSMUST00000117736	8	0	49	244	265	450	254
ENSMUSG00000031304|ENSMUST00000033664	8	1
ENSMUSG00000090141|ENSMUST00000101358	8	2
ENSMUSG00000097919|ENSMUST00000181333	9	0	1	73	75	157	74
ENSMUSG00000031819|ENSMUST00000034277	9	1
ENSMUSG00000043687|ENSMUST00000123927	9	2
ENSMUSG00000093574|ENSMUST00000144673	10	0	191	462	71	189	190
ENSMUSG00000023452|ENSMUST00000061895	10	1
ENSMUSG00000095041|ENSMUST00000178343	10	1
ENSMUSG00000030822|ENSMUST00000033095	10	2
ENSMUSG00000054280|ENSMUST00000120129	10	2
ENSMUSG00000093575|ENSMUST00000176233	11	0	1	112	113	282	112
ENSMUSG00000005982|ENSMUST00000150655	11	1
ENSMUSG00000014232|ENSMUST00000040881	11	2
Mouse MosaicFinder Results Detected at an 80% Percentage Identity Threshold.
gene_id	fusion_event	family_number	start_med_align1	end_med_align1	start_med_align2	end_med_align2	break_point
ENSMUSG00000089945|ENSMUST00000150412	0	0	60	151	245	1138	198
ENSMUSG00000090053|ENSMUST00000102905	0	1
ENSMUSG00000038729|ENSMUST00000043456	0	2
ENSMUSG00000052031|ENSMUST00000063683	1	0	52	506	1	54	53
ENSMUSG00000033450|ENSMUST00000036370	1	1
ENSMUSG00000069135|ENSMUST00000097419	1	2
ENSMUSG00000050961|ENSMUST00000053821	2	0	88	245	336	466	290
ENSMUSG00000091110|ENSMUST00000172412	2	1
ENSMUSG00000091477|ENSMUST00000169023	2	1
ENSMUSG00000079244|ENSMUST00000096170	2	1
ENSMUSG00000090440|ENSMUST00000163912	2	1
ENSMUSG00000068399|ENSMUST00000162998	2	1
ENSMUSG00000094157|ENSMUST00000171967	2	1
ENSMUSG00000091923|ENSMUST00000169062	2	1
ENSMUSG00000090716|ENSMUST00000172103	2	1
ENSMUSG00000079265|ENSMUST00000169583	2	1
ENSMUSG00000072595|ENSMUST00000100688	2	1
ENSMUSG00000092165|ENSMUST00000165769	2	1
ENSMUSG00000093948|ENSMUST00000166527	2	1
ENSMUSG00000079267|ENSMUST00000111863	2	1
ENSMUSG00000052334|ENSMUST00000064162	2	1
ENSMUSG00000091698|ENSMUST00000100643	2	1
ENSMUSG00000072613|ENSMUST00000100701	2	1
ENSMUSG00000090634|ENSMUST00000169587	2	1
ENSMUSG00000094954|ENSMUST00000172163	2	1
ENSMUSG00000094151|ENSMUST00000168619	2	1
ENSMUSG00000094925|ENSMUST00000164613	2	1
ENSMUSG00000096446|ENSMUST00000168165	2	1
ENSMUSG00000079271|ENSMUST00000095985	2	1
ENSMUSG00000024165|ENSMUST00000024981	2	2
ENSMUSG00000092310|ENSMUST00000172399	3	0	2	55	52	129	53
ENSMUSG00000092622|ENSMUST00000034737	3	1
ENSMUSG00000032215|ENSMUST00000034738	3	2
ENSMUSG00000089837|ENSMUST00000089299	4	0	30	179	171	470	175
ENSMUSG00000025578|ENSMUST00000026663	4	1
ENSMUSG00000089715|ENSMUST00000109627	4	1
ENSMUSG00000022421|ENSMUST00000023057	4	2
ENSMUSG00000093789|ENSMUST00000075675	5	0	2	166	169	265	167
ENSMUSG00000054619|ENSMUST00000067752	5	1
ENSMUSG00000056487|ENSMUST00000088142	5	1
ENSMUSG00000058057|ENSMUST00000075420	5	1
ENSMUSG00000093550|ENSMUST00000177211	5	2
ENSMUSG00000092463|ENSMUST00000117736	6	0	49	244	265	450	254
ENSMUSG00000031304|ENSMUST00000033664	6	1
ENSMUSG00000090141|ENSMUST00000101358	6	2
ENSMUSG00000097919|ENSMUST00000181333	7	0	1	73	75	157	74
ENSMUSG00000031819|ENSMUST00000034277	7	1
ENSMUSG00000043687|ENSMUST00000123927	7	2
ENSMUSG00000093575|ENSMUST00000176233	8	0	1	112	113	282	112
ENSMUSG00000005982|ENSMUST00000150655	8	1
ENSMUSG00000014232|ENSMUST00000040881	8	2
Mouse MosaicFinder Results Detected at an 90% Percentage Identity Threshold.
gene_id	fusion_event	family_number	start_med_align1	end_med_align1	start_med_align2	end_med_align2	break_point
ENSMUSG00000052031|ENSMUST00000063683	0	0	52	506	1	54	53
ENSMUSG00000033450|ENSMUST00000036370	0	1
ENSMUSG00000069135|ENSMUST00000097419	0	2
ENSMUSG00000092310|ENSMUST00000172399	1	0	2	55	52	129	53
ENSMUSG00000092622|ENSMUST00000034737	1	1
ENSMUSG00000032215|ENSMUST00000034738	1	2
ENSMUSG00000089837|ENSMUST00000089299	2	0	30	179	171	470	175
ENSMUSG00000089715|ENSMUST00000109627	2	1
ENSMUSG00000022421|ENSMUST00000023057	2	2
ENSMUSG00000093789|ENSMUST00000075675	3	0	2	166	169	265	167
ENSMUSG00000054619|ENSMUST00000067752	3	1
ENSMUSG00000056487|ENSMUST00000088142	3	1
ENSMUSG00000058057|ENSMUST00000075420	3	1
ENSMUSG00000093550|ENSMUST00000177211	3	2
ENSMUSG00000092463|ENSMUST00000117736	4	0	49	244	265	450	254
ENSMUSG00000031304|ENSMUST00000033664	4	1
ENSMUSG00000090141|ENSMUST00000101358	4	2
ENSMUSG00000097919|ENSMUST00000181333	5	0	1	73	75	157	74
ENSMUSG00000031819|ENSMUST00000034277	5	1
ENSMUSG00000043687|ENSMUST00000123927	5	2
ENSMUSG00000093575|ENSMUST00000176233	6	0	1	112	113	282	112
ENSMUSG00000005982|ENSMUST00000150655	6	1
ENSMUSG00000014232|ENSMUST00000040881	6	2

## Sheet: Table8_HumanMF
Human MosaicFinder Results
Family number 0	Fusion gene
Family number 1	Parent gene 1
Family number 2	Parent gene 2
Human MosaicFinder Results Detected at an 70% Percentage Identity Threshold.
gene_id	fusion_event	family_number	start_med_align1	end_med_align1	start_med_align2	end_med_align2	break_point
ENSG00000250644|ENST00000427721	0	0	2	232	225	379	228
ENSG00000117984|ENST00000236671	0	1
ENSG00000244242|ENST00000340134	0	2
ENSG00000257518|ENST00000551595	1	0	57	105	14	36	46
ENSG00000257861|ENST00000547266	1	0	56	105	14	36	46
ENSG00000258043|ENST00000547835	1	0	55	105	14	36	45
ENSG00000258229|ENST00000549822	1	0	53	104	14	36	44
ENSG00000114904|ENST00000233027	1	1
ENSG00000203286|ENST00000366116	1	1
ENSG00000257498|ENST00000547433	1	1
ENSG00000262325|ENST00000572070	1	1
ENSG00000258291|ENST00000548799	1	1
ENSG00000269428|ENST00000595262	1	1
ENSG00000240344|ENST00000286175	1	1
ENSG00000257358|ENST00000547037	1	1
ENSG00000257733|ENST00000551616	1	1
ENSG00000212670|ENST00000391366	1	1
ENSG00000257118|ENST00000548517	1	1
ENSG00000128567|ENST00000378555	1	1
ENSG00000269468|ENST00000602074	1	1
ENSG00000198515|ENST00000402813	1	1
ENSG00000228394|ENST00000453299	1	1
ENSG00000215570|ENST00000400592	1	1
ENSG00000204256|ENST00000395289	1	1
ENSG00000230678|ENST00000442219	1	1
ENSG00000257593|ENST00000553150	1	1
ENSG00000257297|ENST00000551668	1	1
ENSG00000267981|ENST00000597197	1	1
ENSG00000268640|ENST00000594563	1	1
ENSG00000257132|ENST00000548667	1	1
ENSG00000257406|ENST00000552124	1	1
ENSG00000257857|ENST00000549186	1	1
ENSG00000257684|ENST00000548881	1	1
ENSG00000269610|ENST00000602026	1	1
ENSG00000269449|ENST00000601424	1	1
ENSG00000214919|ENST00000399242	1	1
ENSG00000257409|ENST00000547850	1	1
ENSG00000214305|ENST00000398067	1	1
ENSG00000269831|ENST00000599533	1	1
ENSG00000203993|ENST00000371417	1	1
ENSG00000258000|ENST00000445871	1	1
ENSG00000214306|ENST00000447610	1	1
ENSG00000269446|ENST00000594086	1	1
ENSG00000267942|ENST00000601398	1	1
ENSG00000257929|ENST00000548797	1	1
ENSG00000257143|ENST00000550511	1	1
ENSG00000268948|ENST00000597520	1	1
ENSG00000122882|ENST00000430082	1	1
ENSG00000257827|ENST00000548509	1	1
ENSG00000241043|ENST00000451672	1	1
ENSG00000257685|ENST00000551342	1	1
ENSG00000257972|ENST00000548510	1	1
ENSG00000167637|ENST00000324461	1	1
ENSG00000005801|ENST00000399602	1	1
ENSG00000167562|ENST00000540331	1	1
ENSG00000258208|ENST00000547788	1	1
ENSG00000214113|ENST00000500576	1	1
ENSG00000158427|ENST00000567181	1	1
ENSG00000184465|ENST00000448612	1	1
ENSG00000142856|ENST00000371092	1	1
ENSG00000258286|ENST00000399708	1	1
ENSG00000172673|ENST00000543064	1	1
ENSG00000153446|ENST00000315997	1	1
ENSG00000257600|ENST00000547537	1	1
ENSG00000246366|ENST00000499227	1	1
ENSG00000179240|ENST00000321844	1	1
ENSG00000178078|ENST00000314714	1	1
ENSG00000165416|ENST00000343788	1	1
ENSG00000162924|ENST00000295025	1	1
ENSG00000257161|ENST00000547373	1	1
ENSG00000258371|ENST00000549675	1	1
ENSG00000257459|ENST00000548157	1	1
ENSG00000257349|ENST00000547189	1	1
ENSG00000258187|ENST00000548635	1	1
ENSG00000257401|ENST00000549113	1	1
ENSG00000269121|ENST00000597717	1	1
ENSG00000189144|ENST00000339503	1	1
ENSG00000257372|ENST00000552715	1	1
ENSG00000268154|ENST00000600454	1	1
ENSG00000269291|ENST00000595988	1	1
ENSG00000257484|ENST00000549837	1	1
ENSG00000257942|ENST00000548459	1	1
ENSG00000269539|ENST00000601971	1	1
ENSG00000169609|ENST00000451195	1	1
ENSG00000258339|ENST00000548562	1	1
ENSG00000257144|ENST00000551891	1	1
ENSG00000269140|ENST00000599091	1	1
ENSG00000198223|ENST00000417535	1	1
ENSG00000148688|ENST00000413330	1	1
ENSG00000257753|ENST00000547467	1	1
ENSG00000258328|ENST00000552381	1	1
ENSG00000257521|ENST00000551048	1	1
ENSG00000257320|ENST00000553090	1	1
ENSG00000257789|ENST00000550222	1	1
ENSG00000257552|ENST00000553250	1	1
ENSG00000258201|ENST00000547507	1	1
ENSG00000257370|ENST00000546691	1	1
ENSG00000257481|ENST00000551735	1	1
ENSG00000258293|ENST00000548976	1	1
ENSG00000257380|ENST00000549118	1	1
ENSG00000258307|ENST00000549991	1	1
ENSG00000197734|ENST00000355883	1	1
ENSG00000257728|ENST00000549517	1	1
ENSG00000257926|ENST00000547811	1	1
ENSG00000162946|ENST00000366633	1	1
ENSG00000257983|ENST00000548816	1	1
ENSG00000257388|ENST00000548004	1	1
ENSG00000258176|ENST00000549650	1	1
ENSG00000257462|ENST00000546451	1	1
ENSG00000258277|ENST00000551363	1	1
ENSG00000269358|ENST00000600307	1	1
ENSG00000250127|ENST00000504333	1	1
ENSG00000257448|ENST00000548039	1	1
ENSG00000268844|ENST00000593553	1	1
ENSG00000256219|ENST00000538519	1	1
ENSG00000258792|ENST00000550332	1	1
ENSG00000269103|ENST00000547793	1	1
ENSG00000183154|ENST00000330539	1	1
ENSG00000177324|ENST00000380033	1	1
ENSG00000257508|ENST00000547354	1	1
ENSG00000127990|ENST00000445866	1	2
ENSG00000258097|ENST00000546574	2	0	5	59	64	95	61
ENSG00000258151|ENST00000548417	2	0	5	59	64	95	61
ENSG00000257421|ENST00000547707	2	0	5	59	64	95	61
ENSG00000258166|ENST00000546797	2	0	5	61	64	95	62
ENSG00000114904|ENST00000233027	2	1
ENSG00000269193|ENST00000595247	2	1
ENSG00000258306|ENST00000552190	2	1
ENSG00000217340|ENST00000398387	2	1
ENSG00000203286|ENST00000366116	2	1
ENSG00000268211|ENST00000601297	2	1
ENSG00000257498|ENST00000547433	2	1
ENSG00000257358|ENST00000547037	2	1
ENSG00000257733|ENST00000551616	2	1
ENSG00000103494|ENST00000379925	2	1
ENSG00000166432|ENST00000372782	2	1
ENSG00000138303|ENST00000342444	2	1
ENSG00000228208|ENST00000443836	2	1
ENSG00000257676|ENST00000549494	2	1
ENSG00000135083|ENST00000393977	2	1
ENSG00000212670|ENST00000391366	2	1
ENSG00000258329|ENST00000547159	2	1
ENSG00000257201|ENST00000551820	2	1
ENSG00000257118|ENST00000548517	2	1
ENSG00000258045|ENST00000553249	2	1
ENSG00000257297|ENST00000551668	2	1
ENSG00000257132|ENST00000548667	2	1
ENSG00000257406|ENST00000552124	2	1
ENSG00000269610|ENST00000602026	2	1
ENSG00000269449|ENST00000601424	2	1
ENSG00000257140|ENST00000552730	2	1
ENSG00000186334|ENST00000377713	2	1
ENSG00000257203|ENST00000552543	2	1
ENSG00000214919|ENST00000399242	2	1
ENSG00000009780|ENST00000010299	2	1
ENSG00000257722|ENST00000551022	2	1
ENSG00000257409|ENST00000547850	2	1
ENSG00000269831|ENST00000599533	2	1
ENSG00000258000|ENST00000445871	2	1
ENSG00000109083|ENST00000357896	2	1
ENSG00000257134|ENST00000549698	2	1
ENSG00000268206|ENST00000600595	2	1
ENSG00000214306|ENST00000447610	2	1
ENSG00000257525|ENST00000551469	2	1
ENSG00000203544|ENST00000366356	2	1
ENSG00000159111|ENST00000290208	2	1
ENSG00000124243|ENST00000358791	2	1
ENSG00000269446|ENST00000594086	2	1
ENSG00000257330|ENST00000547277	2	1
ENSG00000124688|ENST00000451025	2	1
ENSG00000257377|ENST00000552224	2	1
ENSG00000257623|ENST00000551247	2	1
ENSG00000257929|ENST00000548797	2	1
ENSG00000257600|ENST00000547537	2	1
ENSG00000257161|ENST00000547373	2	1
ENSG00000106436|ENST00000223167	2	1
ENSG00000257301|ENST00000549331	2	1
ENSG00000268632|ENST00000597767	2	1
ENSG00000258333|ENST00000552035	2	1
ENSG00000120907|ENST00000380586	2	1
ENSG00000258371|ENST00000549675	2	1
ENSG00000268533|ENST00000597410	2	1
ENSG00000268046|ENST00000594251	2	1
ENSG00000258130|ENST00000550538	2	1
ENSG00000177800|ENST00000323223	2	1
ENSG00000230510|ENST00000414155	2	1
ENSG00000234237|ENST00000457152	2	1
ENSG00000257459|ENST00000548157	2	1
ENSG00000257349|ENST00000547189	2	1
ENSG00000257318|ENST00000551609	2	1
ENSG00000006638|ENST00000411851	2	1
ENSG00000089063|ENST00000342308	2	1
ENSG00000258187|ENST00000548635	2	1
ENSG00000257401|ENST00000549113	2	1
ENSG00000257372|ENST00000552715	2	1
ENSG00000257484|ENST00000549837	2	1
ENSG00000257942|ENST00000548459	2	1
ENSG00000269539|ENST00000601971	2	1
ENSG00000258339|ENST00000548562	2	1
ENSG00000213993|ENST00000397190	2	1
ENSG00000214109|ENST00000397557	2	1
ENSG00000051180|ENST00000382643	2	1
ENSG00000257144|ENST00000551891	2	1
ENSG00000257753|ENST00000547467	2	1
ENSG00000257828|ENST00000552148	2	1
ENSG00000258055|ENST00000551953	2	1
ENSG00000258328|ENST00000552381	2	1
ENSG00000257521|ENST00000551048	2	1
ENSG00000214871|ENST00000366347	2	1
ENSG00000139974|ENST00000354886	2	1
ENSG00000257320|ENST00000553090	2	1
ENSG00000173715|ENST00000360962	2	1
ENSG00000257789|ENST00000550222	2	1
ENSG00000258691|ENST00000553811	2	1
ENSG00000269078|ENST00000597829	2	1
ENSG00000258150|ENST00000549950	2	1
ENSG00000214734|ENST00000398877	2	1
ENSG00000257552|ENST00000553250	2	1
ENSG00000258201|ENST00000547507	2	1
ENSG00000257370|ENST00000546691	2	1
ENSG00000257481|ENST00000551735	2	1
ENSG00000258293|ENST00000548976	2	1
ENSG00000257380|ENST00000549118	2	1
ENSG00000258307|ENST00000549991	2	1
ENSG00000257728|ENST00000549517	2	1
ENSG00000257566|ENST00000548275	2	1
ENSG00000215099|ENST00000399576	2	1
ENSG00000258105|ENST00000547618	2	1
ENSG00000234547|ENST00000427585	2	1
ENSG00000257492|ENST00000548591	2	1
ENSG00000258049|ENST00000547337	2	1
ENSG00000257280|ENST00000548990	2	1
ENSG00000257561|ENST00000546522	2	1
ENSG00000257926|ENST00000547811	2	1
ENSG00000257983|ENST00000548816	2	1
ENSG00000258037|ENST00000551523	2	1
ENSG00000257388|ENST00000548004	2	1
ENSG00000258176|ENST00000549650	2	1
ENSG00000257462|ENST00000546451	2	1
ENSG00000269358|ENST00000600307	2	1
ENSG00000257448|ENST00000548039	2	1
ENSG00000258804|ENST00000557527	2	1
ENSG00000268844|ENST00000593553	2	1
ENSG00000257149|ENST00000546641	2	1
ENSG00000257936|ENST00000547601	2	1
ENSG00000257189|ENST00000551942	2	1
ENSG00000256219|ENST00000538519	2	1
ENSG00000263588|ENST00000579830	2	2
ENSG00000269647|ENST00000599640	3	0	113	146	62	115	114
ENSG00000257132|ENST00000548667	3	1
ENSG00000257406|ENST00000552124	3	1
ENSG00000166839|ENST00000380230	3	1
ENSG00000265857|ENST00000584407	3	1
ENSG00000253379|ENST00000523987	3	1
ENSG00000215857|ENST00000366377	3	1
ENSG00000259133|ENST00000556696	3	1
ENSG00000269521|ENST00000600158	3	1
ENSG00000257929|ENST00000548797	3	1
ENSG00000253350|ENST00000521923	3	2
ENSG00000204256|ENST00000395289	4	0	356	447	616	649	531
ENSG00000230678|ENST00000442219	4	0	191	328	143	176	183
ENSG00000114904|ENST00000233027	4	1
ENSG00000257498|ENST00000547433	4	2
ENSG00000262325|ENST00000572070	4	2
ENSG00000228394|ENST00000453299	4	2
ENSG00000215570|ENST00000400592	4	2
ENSG00000257593|ENST00000553150	4	2
ENSG00000267981|ENST00000597197	4	2
ENSG00000267942|ENST00000601398	4	2
ENSG00000257143|ENST00000550511	4	2
ENSG00000268948|ENST00000597520	4	2
ENSG00000257685|ENST00000551342	4	2
ENSG00000257518|ENST00000551595	4	2
ENSG00000257972|ENST00000548510	4	2
ENSG00000258208|ENST00000547788	4	2
ENSG00000214113|ENST00000500576	4	2
ENSG00000184465|ENST00000448612	4	2
ENSG00000257861|ENST00000547266	4	2
ENSG00000258286|ENST00000399708	4	2
ENSG00000153446|ENST00000315997	4	2
ENSG00000258043|ENST00000547835	4	2
ENSG00000257401|ENST00000549113	4	2
ENSG00000269140|ENST00000599091	4	2
ENSG00000258229|ENST00000549822	4	2
ENSG00000198223|ENST00000417535	4	2
ENSG00000257753|ENST00000547467	4	2
ENSG00000257552|ENST00000553250	4	2
ENSG00000258201|ENST00000547507	4	2
ENSG00000258277|ENST00000551363	4	2
ENSG00000269103|ENST00000547793	4	2
ENSG00000257525|ENST00000551469	4	0	1	42	41	66	41
ENSG00000160352|ENST00000596143	4	0	174	475	527	555	501
ENSG00000114904|ENST00000233027	4	1
ENSG00000258329|ENST00000547159	4	1
ENSG00000255913|ENST00000544597	4	2
ENSG00000197013|ENST00000358491	5	0	258	559	633	675	596
ENSG00000114904|ENST00000233027	5	1
ENSG00000162458|ENST00000441801	5	2
ENSG00000258130|ENST00000550538	5	0	12	61	338	401	199
ENSG00000258150|ENST00000549950	5	0	12	61	338	401	199
ENSG00000114904|ENST00000233027	5	1
ENSG00000269193|ENST00000595247	5	1
ENSG00000258306|ENST00000552190	5	1
ENSG00000217340|ENST00000398387	5	1
ENSG00000203286|ENST00000366116	5	1
ENSG00000258097|ENST00000546574	5	1
ENSG00000103494|ENST00000379925	5	1
ENSG00000228208|ENST00000443836	5	1
ENSG00000257676|ENST00000549494	5	1
ENSG00000212670|ENST00000391366	5	1
ENSG00000257201|ENST00000551820	5	1
ENSG00000257118|ENST00000548517	5	1
ENSG00000212673|ENST00000391369	5	1
ENSG00000258045|ENST00000553249	5	1
ENSG00000257297|ENST00000551668	5	1
ENSG00000269449|ENST00000601424	5	1
ENSG00000214919|ENST00000399242	5	1
ENSG00000009780|ENST00000010299	5	1
ENSG00000257722|ENST00000551022	5	1
ENSG00000258151|ENST00000548417	5	1
ENSG00000258000|ENST00000445871	5	1
ENSG00000109083|ENST00000357896	5	1
ENSG00000257134|ENST00000549698	5	1
ENSG00000268206|ENST00000600595	5	1
ENSG00000214306|ENST00000447610	5	1
ENSG00000269446|ENST00000594086	5	1
ENSG00000257330|ENST00000547277	5	1
ENSG00000257377|ENST00000552224	5	1
ENSG00000257623|ENST00000551247	5	1
ENSG00000257161|ENST00000547373	5	1
ENSG00000257301|ENST00000549331	5	1
ENSG00000258333|ENST00000552035	5	1
ENSG00000120907|ENST00000380586	5	1
ENSG00000231171|ENST00000507870	5	1
ENSG00000258371|ENST00000549675	5	1
ENSG00000268533|ENST00000597410	5	1
ENSG00000268046|ENST00000594251	5	1
ENSG00000177800|ENST00000323223	5	1
ENSG00000230510|ENST00000414155	5	1
ENSG00000234237|ENST00000457152	5	1
ENSG00000257421|ENST00000547707	5	1
ENSG00000257318|ENST00000551609	5	1
ENSG00000258166|ENST00000546797	5	1
ENSG00000258187|ENST00000548635	5	1
ENSG00000257484|ENST00000549837	5	1
ENSG00000269539|ENST00000601971	5	1
ENSG00000258339|ENST00000548562	5	1
ENSG00000213993|ENST00000397190	5	1
ENSG00000214109|ENST00000397557	5	1
ENSG00000257828|ENST00000552148	5	1
ENSG00000258055|ENST00000551953	5	1
ENSG00000257521|ENST00000551048	5	1
ENSG00000214871|ENST00000366347	5	1
ENSG00000257789|ENST00000550222	5	1
ENSG00000258691|ENST00000553811	5	1
ENSG00000269078|ENST00000597829	5	1
ENSG00000214734|ENST00000398877	5	1
ENSG00000257728|ENST00000549517	5	1
ENSG00000257566|ENST00000548275	5	1
ENSG00000215099|ENST00000399576	5	1
ENSG00000258105|ENST00000547618	5	1
ENSG00000234547|ENST00000427585	5	1
ENSG00000258049|ENST00000547337	5	1
ENSG00000257280|ENST00000548990	5	1
ENSG00000257561|ENST00000546522	5	1
ENSG00000258037|ENST00000551523	5	1
ENSG00000258804|ENST00000557527	5	1
ENSG00000268844|ENST00000593553	5	1
ENSG00000257149|ENST00000546641	5	1
ENSG00000257936|ENST00000547601	5	1
ENSG00000257189|ENST00000551942	5	1
ENSG00000256219|ENST00000538519	5	1
ENSG00000176476|ENST00000317058	5	2
ENSG00000257623|ENST00000551247	6	0	14	70	68	96	69
ENSG00000114904|ENST00000233027	6	1
ENSG00000269193|ENST00000595247	6	1
ENSG00000258306|ENST00000552190	6	1
ENSG00000217340|ENST00000398387	6	1
ENSG00000203286|ENST00000366116	6	1
ENSG00000258097|ENST00000546574	6	1
ENSG00000257358|ENST00000547037	6	1
ENSG00000257733|ENST00000551616	6	1
ENSG00000103494|ENST00000379925	6	1
ENSG00000166432|ENST00000372782	6	1
ENSG00000138303|ENST00000342444	6	1
ENSG00000257676|ENST00000549494	6	1
ENSG00000212670|ENST00000391366	6	1
ENSG00000258329|ENST00000547159	6	1
ENSG00000257201|ENST00000551820	6	1
ENSG00000257118|ENST00000548517	6	1
ENSG00000269468|ENST00000602074	6	1
ENSG00000258045|ENST00000553249	6	1
ENSG00000257297|ENST00000551668	6	1
ENSG00000257132|ENST00000548667	6	1
ENSG00000257406|ENST00000552124	6	1
ENSG00000257857|ENST00000549186	6	1
ENSG00000269449|ENST00000601424	6	1
ENSG00000257140|ENST00000552730	6	1
ENSG00000186334|ENST00000377713	6	1
ENSG00000257203|ENST00000552543	6	1
ENSG00000214919|ENST00000399242	6	1
ENSG00000257722|ENST00000551022	6	1
ENSG00000258151|ENST00000548417	6	1
ENSG00000258000|ENST00000445871	6	1
ENSG00000109083|ENST00000357896	6	1
ENSG00000257134|ENST00000549698	6	1
ENSG00000268206|ENST00000600595	6	1
ENSG00000257525|ENST00000551469	6	1
ENSG00000203544|ENST00000366356	6	1
ENSG00000269446|ENST00000594086	6	1
ENSG00000257330|ENST00000547277	6	1
ENSG00000257377|ENST00000552224	6	1
ENSG00000267942|ENST00000601398	6	1
ENSG00000257929|ENST00000548797	6	1
ENSG00000257600|ENST00000547537	6	1
ENSG00000257161|ENST00000547373	6	1
ENSG00000257301|ENST00000549331	6	1
ENSG00000268632|ENST00000597767	6	1
ENSG00000258333|ENST00000552035	6	1
ENSG00000120907|ENST00000380586	6	1
ENSG00000258371|ENST00000549675	6	1
ENSG00000268533|ENST00000597410	6	1
ENSG00000268046|ENST00000594251	6	1
ENSG00000258130|ENST00000550538	6	1
ENSG00000230510|ENST00000414155	6	1
ENSG00000234237|ENST00000457152	6	1
ENSG00000257421|ENST00000547707	6	1
ENSG00000257318|ENST00000551609	6	1
ENSG00000006638|ENST00000411851	6	1
ENSG00000258166|ENST00000546797	6	1
ENSG00000258187|ENST00000548635	6	1
ENSG00000257401|ENST00000549113	6	1
ENSG00000257372|ENST00000552715	6	1
ENSG00000257484|ENST00000549837	6	1
ENSG00000269539|ENST00000601971	6	1
ENSG00000258339|ENST00000548562	6	1
ENSG00000213993|ENST00000397190	6	1
ENSG00000214109|ENST00000397557	6	1
ENSG00000257144|ENST00000551891	6	1
ENSG00000257753|ENST00000547467	6	1
ENSG00000257828|ENST00000552148	6	1
ENSG00000258055|ENST00000551953	6	1
ENSG00000258328|ENST00000552381	6	1
ENSG00000257521|ENST00000551048	6	1
ENSG00000214871|ENST00000366347	6	1
ENSG00000257320|ENST00000553090	6	1
ENSG00000173715|ENST00000360962	6	1
ENSG00000257789|ENST00000550222	6	1
ENSG00000269078|ENST00000597829	6	1
ENSG00000258150|ENST00000549950	6	1
ENSG00000214734|ENST00000398877	6	1
ENSG00000257552|ENST00000553250	6	1
ENSG00000258201|ENST00000547507	6	1
ENSG00000257481|ENST00000551735	6	1
ENSG00000258293|ENST00000548976	6	1
ENSG00000257380|ENST00000549118	6	1
ENSG00000258307|ENST00000549991	6	1
ENSG00000257728|ENST00000549517	6	1
ENSG00000257566|ENST00000548275	6	1
ENSG00000215099|ENST00000399576	6	1
ENSG00000258105|ENST00000547618	6	1
ENSG00000234547|ENST00000427585	6	1
ENSG00000257492|ENST00000548591	6	1
ENSG00000258049|ENST00000547337	6	1
ENSG00000257280|ENST00000548990	6	1
ENSG00000257561|ENST00000546522	6	1
ENSG00000257926|ENST00000547811	6	1
ENSG00000258037|ENST00000551523	6	1
ENSG00000257388|ENST00000548004	6	1
ENSG00000258176|ENST00000549650	6	1
ENSG00000257462|ENST00000546451	6	1
ENSG00000257448|ENST00000548039	6	1
ENSG00000257149|ENST00000546641	6	1
ENSG00000257936|ENST00000547601	6	1
ENSG00000257189|ENST00000551942	6	1
ENSG00000256219|ENST00000538519	6	1
ENSG00000257508|ENST00000547354	6	1
ENSG00000154640|ENST00000339775	6	2
ENSG00000249773|ENST00000426595	7	0	14	81	96	226	88
ENSG00000114904|ENST00000233027	7	1
ENSG00000239789|ENST00000285298	7	2
ENSG00000249773|ENST00000426595	7	0	17	78	96	226	87
ENSG00000167637|ENST00000324461	7	1
ENSG00000005801|ENST00000399602	7	1
ENSG00000197008|ENST00000440155	7	1
ENSG00000197701|ENST00000526473	7	1
ENSG00000131127|ENST00000240499	7	1
ENSG00000186777|ENST00000419098	7	1
ENSG00000221874|ENST00000391777	7	1
ENSG00000198346|ENST00000396403	7	1
ENSG00000197302|ENST00000316491	7	1
ENSG00000185947|ENST00000300870	7	1
ENSG00000213967|ENST00000525354	7	1
ENSG00000213096|ENST00000357002	7	1
ENSG00000262928|ENST00000573408	7	1
ENSG00000167562|ENST00000540331	7	1
ENSG00000196417|ENST00000396408	7	1
ENSG00000125846|ENST00000377671	7	1
ENSG00000203326|ENST00000474037	7	1
ENSG00000197863|ENST00000356725	7	1
ENSG00000173041|ENST00000309683	7	1
ENSG00000213799|ENST00000458035	7	1
ENSG00000197123|ENST00000421025	7	1
ENSG00000198538|ENST00000457749	7	1
ENSG00000262124|ENST00000601964	7	1
ENSG00000204604|ENST00000595646	7	1
ENSG00000167785|ENST00000601372	7	1
ENSG00000130544|ENST00000414706	7	1
ENSG00000183850|ENST00000327867	7	1
ENSG00000196172|ENST00000402377	7	1
ENSG00000259816|ENST00000568747	7	1
ENSG00000197372|ENST00000359788	7	1
ENSG00000196081|ENST00000418100	7	1
ENSG00000167232|ENST00000300619	7	1
ENSG00000262918|ENST00000596562	7	1
ENSG00000262249|ENST00000576839	7	1
ENSG00000269067|ENST00000594710	7	1
ENSG00000182986|ENST00000595635	7	1
ENSG00000172687|ENST00000311015	7	1
ENSG00000197134|ENST00000594947	7	1
ENSG00000196867|ENST00000301318	7	1
ENSG00000196263|ENST00000308031	7	1
ENSG00000182111|ENST00000420713	7	1
ENSG00000197360|ENST00000357774	7	1
ENSG00000180257|ENST00000357666	7	1
ENSG00000262022|ENST00000574050	7	1
ENSG00000188171|ENST00000601440	7	1
ENSG00000213973|ENST00000397104	7	1
ENSG00000262578|ENST00000571873	7	1
ENSG00000196350|ENST00000601693	7	1
ENSG00000237440|ENST00000427401	7	1
ENSG00000198521|ENST00000354959	7	1
ENSG00000118620|ENST00000261560	7	1
ENSG00000160321|ENST00000397126	7	1
ENSG00000182141|ENST00000356929	7	1
ENSG00000269162|ENST00000593516	7	1
ENSG00000186376|ENST00000370766	7	1
ENSG00000197013|ENST00000358491	7	1
ENSG00000197020|ENST00000358296	7	1
ENSG00000196705|ENST00000311048	7	1
ENSG00000196268|ENST00000392288	7	1
ENSG00000146757|ENST00000328747	7	1
ENSG00000105750|ENST00000328178	7	1
ENSG00000260355|ENST00000570211	7	1
ENSG00000262562|ENST00000571716	7	1
ENSG00000160229|ENST00000344519	7	1
ENSG00000081665|ENST00000443905	7	1
ENSG00000213988|ENST00000418063	7	1
ENSG00000256229|ENST00000335117	7	1
ENSG00000261352|ENST00000563337	7	1
ENSG00000268461|ENST00000595282	7	1
ENSG00000198039|ENST00000476120	7	1
ENSG00000256771|ENST00000589717	7	1
ENSG00000184635|ENST00000343769	7	1
ENSG00000263255|ENST00000571001	7	1
ENSG00000262037|ENST00000576815	7	1
ENSG00000260513|ENST00000569383	7	1
ENSG00000185177|ENST00000331162	7	1
ENSG00000175322|ENST00000590202	7	1
ENSG00000178665|ENST00000429591	7	1
ENSG00000136870|ENST00000339664	7	1
ENSG00000229631|ENST00000368372	7	1
ENSG00000256825|ENST00000540096	7	1
ENSG00000197050|ENST00000337995	7	1
ENSG00000196357|ENST00000392173	7	1
ENSG00000196458|ENST00000392321	7	1
ENSG00000161298|ENST00000292928	7	1
ENSG00000184939|ENST00000570495	7	1
ENSG00000256223|ENST00000248211	7	1
ENSG00000090612|ENST00000536435	7	1
ENSG00000197937|ENST00000452676	7	1
ENSG00000197497|ENST00000396424	7	1
ENSG00000170949|ENST00000429604	7	1
ENSG00000204611|ENST00000600228	7	1
ENSG00000196267|ENST00000322146	7	1
ENSG00000197608|ENST00000389534	7	1
ENSG00000198482|ENST00000359798	7	1
ENSG00000213020|ENST00000543227	7	1
ENSG00000258405|ENST00000421239	7	1
ENSG00000171827|ENST00000330173	7	1
ENSG00000197385|ENST00000360311	7	1
ENSG00000177932|ENST00000315475	7	1
ENSG00000128000|ENST00000434248	7	1
ENSG00000197782|ENST00000455521	7	1
ENSG00000197928|ENST00000333952	7	1
ENSG00000130844|ENST00000253144	7	1
ENSG00000170954|ENST00000500065	7	1
ENSG00000171817|ENST00000592533	7	1
ENSG00000257482|ENST00000550760	7	1
ENSG00000234444|ENST00000355095	7	1
ENSG00000197124|ENST00000397165	7	1
ENSG00000178150|ENST00000595607	7	1
ENSG00000196605|ENST00000397902	7	1
ENSG00000130818|ENST00000535489	7	1
ENSG00000196646|ENST00000343979	7	1
ENSG00000214189|ENST00000596883	7	1
ENSG00000173875|ENST00000343325	7	1
ENSG00000135747|ENST00000366503	7	1
ENSG00000197933|ENST00000341191	7	1
ENSG00000180855|ENST00000301547	7	1
ENSG00000198342|ENST00000242804	7	1
ENSG00000196466|ENST00000430385	7	1
ENSG00000188868|ENST00000293725	7	1
ENSG00000197857|ENST00000356109	7	1
ENSG00000196418|ENST00000340684	7	1
ENSG00000257591|ENST00000439556	7	1
ENSG00000197647|ENST00000344980	7	1
ENSG00000198551|ENST00000361113	7	1
ENSG00000223547|ENST00000439326	7	1
ENSG00000188295|ENST00000343381	7	1
ENSG00000257446|ENST00000547628	7	1
ENSG00000249471|ENST00000336614	7	1
ENSG00000083812|ENST00000536459	7	1
ENSG00000198466|ENST00000339656	7	1
ENSG00000173480|ENST00000312026	7	1
ENSG00000121417|ENST00000240731	7	1
ENSG00000121406|ENST00000376233	7	1
ENSG00000267173|ENST00000588212	7	1
ENSG00000186300|ENST00000334241	7	1
ENSG00000083817|ENST00000196489	7	1
ENSG00000170100|ENST00000433976	7	1
ENSG00000171970|ENST00000306908	7	1
ENSG00000159915|ENST00000391958	7	1
ENSG00000159917|ENST00000291182	7	1
ENSG00000171295|ENST00000304060	7	1
ENSG00000196757|ENST00000254321	7	1
ENSG00000267179|ENST00000590798	7	1
ENSG00000171291|ENST00000304030	7	1
ENSG00000197054|ENST00000343949	7	1
ENSG00000130803|ENST00000247956	7	1
ENSG00000178386|ENST00000434772	7	1
ENSG00000159882|ENST00000429154	7	1
ENSG00000159885|ENST00000391960	7	1
ENSG00000204920|ENST00000270014	7	1
ENSG00000256294|ENST00000262894	7	1
ENSG00000159905|ENST00000251269	7	1
ENSG00000267680|ENST00000336976	7	1
ENSG00000186026|ENST00000421176	7	1
ENSG00000188629|ENST00000434737	7	1
ENSG00000062370|ENST00000337401	7	1
ENSG00000188785|ENST00000336128	7	1
ENSG00000268163|ENST00000596831	7	1
ENSG00000197128|ENST00000343280	7	1
ENSG00000188321|ENST00000393883	7	1
ENSG00000147121|ENST00000344302	7	1
ENSG00000251192|ENST00000523374	7	1
ENSG00000204514|ENST00000435989	7	1
ENSG00000178935|ENST00000391701	7	1
ENSG00000269343|ENST00000442832	7	1
ENSG00000196724|ENST00000396147	7	1
ENSG00000183647|ENST00000332854	7	1
ENSG00000268133|ENST00000597658	7	1
ENSG00000180479|ENST00000328550	7	1
ENSG00000152439|ENST00000282292	7	1
ENSG00000105136|ENST00000424930	7	1
ENSG00000083828|ENST00000396154	7	1
ENSG00000152433|ENST00000282282	7	1
ENSG00000131845|ENST00000391705	7	1
ENSG00000180884|ENST00000404801	7	1
ENSG00000131849|ENST00000254166	7	1
ENSG00000152443|ENST00000317178	7	1
ENSG00000197472|ENST00000339986	7	1
ENSG00000172006|ENST00000317243	7	1
ENSG00000196387|ENST00000355557	7	1
ENSG00000239789|ENST00000285298	7	2
ENSG00000167232|ENST00000300619	8	0	508	817	1158	1186	987
ENSG00000114904|ENST00000233027	8	1
ENSG00000205857|ENST00000382119	8	2
ENSG00000255046|ENST00000533405	8	2
ENSG00000167232|ENST00000300619	8	0	442	871	1158	1186	1014
ENSG00000167637|ENST00000324461	8	1
ENSG00000005801|ENST00000399602	8	1
ENSG00000197008|ENST00000440155	8	1
ENSG00000197701|ENST00000526473	8	1
ENSG00000131127|ENST00000240499	8	1
ENSG00000186777|ENST00000419098	8	1
ENSG00000221874|ENST00000391777	8	1
ENSG00000198346|ENST00000396403	8	1
ENSG00000197302|ENST00000316491	8	1
ENSG00000185947|ENST00000300870	8	1
ENSG00000213967|ENST00000525354	8	1
ENSG00000213096|ENST00000357002	8	1
ENSG00000262928|ENST00000573408	8	1
ENSG00000167562|ENST00000540331	8	1
ENSG00000196417|ENST00000396408	8	1
ENSG00000125846|ENST00000377671	8	1
ENSG00000203326|ENST00000474037	8	1
ENSG00000197863|ENST00000356725	8	1
ENSG00000173041|ENST00000309683	8	1
ENSG00000213799|ENST00000458035	8	1
ENSG00000197123|ENST00000421025	8	1
ENSG00000198538|ENST00000457749	8	1
ENSG00000262124|ENST00000601964	8	1
ENSG00000204604|ENST00000595646	8	1
ENSG00000167785|ENST00000601372	8	1
ENSG00000130544|ENST00000414706	8	1
ENSG00000183850|ENST00000327867	8	1
ENSG00000196172|ENST00000402377	8	1
ENSG00000259816|ENST00000568747	8	1
ENSG00000197372|ENST00000359788	8	1
ENSG00000152926|ENST00000282869	8	1
ENSG00000196081|ENST00000418100	8	1
ENSG00000262918|ENST00000596562	8	1
ENSG00000262249|ENST00000576839	8	1
ENSG00000269067|ENST00000594710	8	1
ENSG00000182986|ENST00000595635	8	1
ENSG00000172687|ENST00000311015	8	1
ENSG00000197134|ENST00000594947	8	1
ENSG00000229676|ENST00000456783	8	1
ENSG00000196867|ENST00000301318	8	1
ENSG00000196263|ENST00000308031	8	1
ENSG00000182111|ENST00000420713	8	1
ENSG00000197360|ENST00000357774	8	1
ENSG00000180257|ENST00000357666	8	1
ENSG00000262022|ENST00000574050	8	1
ENSG00000196109|ENST00000397121	8	1
ENSG00000188171|ENST00000601440	8	1
ENSG00000213973|ENST00000397104	8	1
ENSG00000262578|ENST00000571873	8	1
ENSG00000196350|ENST00000601693	8	1
ENSG00000237440|ENST00000427401	8	1
ENSG00000198521|ENST00000354959	8	1
ENSG00000181450|ENST00000343776	8	1
ENSG00000118620|ENST00000261560	8	1
ENSG00000160321|ENST00000397126	8	1
ENSG00000182141|ENST00000356929	8	1
ENSG00000269162|ENST00000593516	8	1
ENSG00000186376|ENST00000370766	8	1
ENSG00000197013|ENST00000358491	8	1
ENSG00000160352|ENST00000596143	8	1
ENSG00000197020|ENST00000358296	8	1
ENSG00000262942|ENST00000577063	8	1
ENSG00000196705|ENST00000311048	8	1
ENSG00000196268|ENST00000392288	8	1
ENSG00000146757|ENST00000328747	8	1
ENSG00000105750|ENST00000328178	8	1
ENSG00000260355|ENST00000570211	8	1
ENSG00000262562|ENST00000571716	8	1
ENSG00000160229|ENST00000344519	8	1
ENSG00000081665|ENST00000443905	8	1
ENSG00000213988|ENST00000418063	8	1
ENSG00000256229|ENST00000335117	8	1
ENSG00000261352|ENST00000563337	8	1
ENSG00000268461|ENST00000595282	8	1
ENSG00000198039|ENST00000476120	8	1
ENSG00000256771|ENST00000589717	8	1
ENSG00000184635|ENST00000343769	8	1
ENSG00000263255|ENST00000571001	8	1
ENSG00000262037|ENST00000576815	8	1
ENSG00000196247|ENST00000395391	8	1
ENSG00000260513|ENST00000569383	8	1
ENSG00000185177|ENST00000331162	8	1
ENSG00000175322|ENST00000590202	8	1
ENSG00000249773|ENST00000426595	8	1
ENSG00000178665|ENST00000429591	8	1
ENSG00000136870|ENST00000339664	8	1
ENSG00000229631|ENST00000368372	8	1
ENSG00000256825|ENST00000540096	8	1
ENSG00000197050|ENST00000337995	8	1
ENSG00000196357|ENST00000392173	8	1
ENSG00000251247|ENST00000529555	8	1
ENSG00000196458|ENST00000392321	8	1
ENSG00000161298|ENST00000292928	8	1
ENSG00000184939|ENST00000570495	8	1
ENSG00000256223|ENST00000248211	8	1
ENSG00000090612|ENST00000536435	8	1
ENSG00000197937|ENST00000452676	8	1
ENSG00000197497|ENST00000396424	8	1
ENSG00000170949|ENST00000429604	8	1
ENSG00000204611|ENST00000600228	8	1
ENSG00000196267|ENST00000322146	8	1
ENSG00000197608|ENST00000389534	8	1
ENSG00000198482|ENST00000359798	8	1
ENSG00000213020|ENST00000543227	8	1
ENSG00000189190|ENST00000338230	8	1
ENSG00000258405|ENST00000421239	8	1
ENSG00000171827|ENST00000330173	8	1
ENSG00000197385|ENST00000360311	8	1
ENSG00000177932|ENST00000315475	8	1
ENSG00000128000|ENST00000434248	8	1
ENSG00000197782|ENST00000455521	8	1
ENSG00000189144|ENST00000339503	8	1
ENSG00000197928|ENST00000333952	8	1
ENSG00000130844|ENST00000253144	8	1
ENSG00000170954|ENST00000500065	8	1
ENSG00000171817|ENST00000592533	8	1
ENSG00000257482|ENST00000550760	8	1
ENSG00000234444|ENST00000355095	8	1
ENSG00000197124|ENST00000397165	8	1
ENSG00000178150|ENST00000595607	8	1
ENSG00000196605|ENST00000397902	8	1
ENSG00000130818|ENST00000535489	8	1
ENSG00000196646|ENST00000343979	8	1
ENSG00000214189|ENST00000596883	8	1
ENSG00000173875|ENST00000343325	8	1
ENSG00000135747|ENST00000366503	8	1
ENSG00000197933|ENST00000341191	8	1
ENSG00000180855|ENST00000301547	8	1
ENSG00000198342|ENST00000242804	8	1
ENSG00000196466|ENST00000430385	8	1
ENSG00000188868|ENST00000293725	8	1
ENSG00000197857|ENST00000356109	8	1
ENSG00000196418|ENST00000340684	8	1
ENSG00000257591|ENST00000439556	8	1
ENSG00000197647|ENST00000344980	8	1
ENSG00000198551|ENST00000361113	8	1
ENSG00000223547|ENST00000439326	8	1
ENSG00000188295|ENST00000343381	8	1
ENSG00000257446|ENST00000547628	8	1
ENSG00000249471|ENST00000336614	8	1
ENSG00000083812|ENST00000536459	8	1
ENSG00000198466|ENST00000339656	8	1
ENSG00000173480|ENST00000312026	8	1
ENSG00000121417|ENST00000240731	8	1
ENSG00000121406|ENST00000376233	8	1
ENSG00000267173|ENST00000588212	8	1
ENSG00000186300|ENST00000334241	8	1
ENSG00000083817|ENST00000196489	8	1
ENSG00000170100|ENST00000433976	8	1
ENSG00000171970|ENST00000306908	8	1
ENSG00000159915|ENST00000391958	8	1
ENSG00000159917|ENST00000291182	8	1
ENSG00000171295|ENST00000304060	8	1
ENSG00000196757|ENST00000254321	8	1
ENSG00000267179|ENST00000590798	8	1
ENSG00000171291|ENST00000304030	8	1
ENSG00000197054|ENST00000343949	8	1
ENSG00000130803|ENST00000247956	8	1
ENSG00000178386|ENST00000434772	8	1
ENSG00000159882|ENST00000429154	8	1
ENSG00000159885|ENST00000391960	8	1
ENSG00000204920|ENST00000270014	8	1
ENSG00000256294|ENST00000262894	8	1
ENSG00000159905|ENST00000251269	8	1
ENSG00000267680|ENST00000336976	8	1
ENSG00000186026|ENST00000421176	8	1
ENSG00000188629|ENST00000434737	8	1
ENSG00000062370|ENST00000337401	8	1
ENSG00000188785|ENST00000336128	8	1
ENSG00000268163|ENST00000596831	8	1
ENSG00000197128|ENST00000343280	8	1
ENSG00000188321|ENST00000393883	8	1
ENSG00000147121|ENST00000344302	8	1
ENSG00000251192|ENST00000523374	8	1
ENSG00000204514|ENST00000435989	8	1
ENSG00000178935|ENST00000391701	8	1
ENSG00000269343|ENST00000442832	8	1
ENSG00000196724|ENST00000396147	8	1
ENSG00000183647|ENST00000332854	8	1
ENSG00000268133|ENST00000597658	8	1
ENSG00000180479|ENST00000328550	8	1
ENSG00000152439|ENST00000282292	8	1
ENSG00000105136|ENST00000424930	8	1
ENSG00000083828|ENST00000396154	8	1
ENSG00000152433|ENST00000282282	8	1
ENSG00000131845|ENST00000391705	8	1
ENSG00000180884|ENST00000404801	8	1
ENSG00000171649|ENST00000597850	8	1
ENSG00000131849|ENST00000254166	8	1
ENSG00000152443|ENST00000317178	8	1
ENSG00000152454|ENST00000282308	8	1
ENSG00000197472|ENST00000339986	8	1
ENSG00000172006|ENST00000317243	8	1
ENSG00000196387|ENST00000355557	8	1
ENSG00000119725|ENST00000442160	8	1
ENSG00000205857|ENST00000382119	8	2
ENSG00000255046|ENST00000533405	8	2
ENSG00000158427|ENST00000567181	9	0	41	76	1	33	37
ENSG00000258291|ENST00000548799	9	1
ENSG00000228394|ENST00000453299	9	1
ENSG00000215570|ENST00000400592	9	1
ENSG00000257593|ENST00000553150	9	1
ENSG00000267981|ENST00000597197	9	1
ENSG00000267942|ENST00000601398	9	1
ENSG00000257143|ENST00000550511	9	1
ENSG00000268948|ENST00000597520	9	1
ENSG00000241043|ENST00000451672	9	1
ENSG00000257685|ENST00000551342	9	1
ENSG00000257518|ENST00000551595	9	1
ENSG00000257972|ENST00000548510	9	1
ENSG00000258208|ENST00000547788	9	1
ENSG00000214113|ENST00000500576	9	1
ENSG00000184465|ENST00000448612	9	1
ENSG00000257861|ENST00000547266	9	1
ENSG00000142856|ENST00000371092	9	1
ENSG00000258286|ENST00000399708	9	1
ENSG00000153446|ENST00000315997	9	1
ENSG00000258043|ENST00000547835	9	1
ENSG00000269140|ENST00000599091	9	1
ENSG00000258229|ENST00000549822	9	1
ENSG00000162946|ENST00000366633	9	1
ENSG00000257983|ENST00000548816	9	1
ENSG00000258277|ENST00000551363	9	1
ENSG00000250127|ENST00000504333	9	1
ENSG00000269103|ENST00000547793	9	1
ENSG00000269226|ENST00000598087	9	2
ENSG00000205542|ENST00000380636	9	2
ENSG00000268667|ENST00000600894	9	2
ENSG00000158164|ENST00000289373	9	2
ENSG00000268368|ENST00000601407	9	2
ENSG00000034510|ENST00000233143	9	2
ENSG00000154620|ENST00000284856	9	2
ENSG00000223551|ENST00000323496	9	2
ENSG00000267869|ENST00000594410	10	0	3	26	13	42	19
ENSG00000258286|ENST00000399708	10	1
ENSG00000165923|ENST00000525123	10	2
ENSG00000267869|ENST00000594410	10	0	3	26	10	42	18
ENSG00000258286|ENST00000399708	10	1
ENSG00000172673|ENST00000543064	10	2
ENSG00000106436|ENST00000223167	10	0	56	95	1	28	42
ENSG00000114904|ENST00000233027	10	1
ENSG00000269193|ENST00000595247	10	1
ENSG00000258306|ENST00000552190	10	1
ENSG00000217340|ENST00000398387	10	1
ENSG00000203286|ENST00000366116	10	1
ENSG00000258097|ENST00000546574	10	1
ENSG00000138303|ENST00000342444	10	1
ENSG00000257676|ENST00000549494	10	1
ENSG00000135083|ENST00000393977	10	1
ENSG00000212670|ENST00000391366	10	1
ENSG00000257118|ENST00000548517	10	1
ENSG00000258045|ENST00000553249	10	1
ENSG00000257297|ENST00000551668	10	1
ENSG00000269449|ENST00000601424	10	1
ENSG00000257140|ENST00000552730	10	1
ENSG00000186334|ENST00000377713	10	1
ENSG00000257203|ENST00000552543	10	1
ENSG00000214919|ENST00000399242	10	1
ENSG00000257722|ENST00000551022	10	1
ENSG00000258151|ENST00000548417	10	1
ENSG00000258000|ENST00000445871	10	1
ENSG00000109083|ENST00000357896	10	1
ENSG00000257134|ENST00000549698	10	1
ENSG00000268206|ENST00000600595	10	1
ENSG00000257525|ENST00000551469	10	1
ENSG00000124688|ENST00000451025	10	1
ENSG00000257377|ENST00000552224	10	1
ENSG00000257161|ENST00000547373	10	1
ENSG00000257301|ENST00000549331	10	1
ENSG00000268632|ENST00000597767	10	1
ENSG00000258333|ENST00000552035	10	1
ENSG00000258371|ENST00000549675	10	1
ENSG00000268533|ENST00000597410	10	1
ENSG00000268046|ENST00000594251	10	1
ENSG00000234237|ENST00000457152	10	1
ENSG00000257421|ENST00000547707	10	1
ENSG00000257318|ENST00000551609	10	1
ENSG00000258166|ENST00000546797	10	1
ENSG00000089063|ENST00000342308	10	1
ENSG00000258187|ENST00000548635	10	1
ENSG00000257484|ENST00000549837	10	1
ENSG00000269539|ENST00000601971	10	1
ENSG00000258339|ENST00000548562	10	1
ENSG00000213993|ENST00000397190	10	1
ENSG00000214109|ENST00000397557	10	1
ENSG00000257828|ENST00000552148	10	1
ENSG00000257521|ENST00000551048	10	1
ENSG00000214871|ENST00000366347	10	1
ENSG00000257789|ENST00000550222	10	1
ENSG00000269078|ENST00000597829	10	1
ENSG00000214734|ENST00000398877	10	1
ENSG00000257728|ENST00000549517	10	1
ENSG00000257566|ENST00000548275	10	1
ENSG00000215099|ENST00000399576	10	1
ENSG00000258105|ENST00000547618	10	1
ENSG00000234547|ENST00000427585	10	1
ENSG00000258049|ENST00000547337	10	1
ENSG00000257280|ENST00000548990	10	1
ENSG00000257561|ENST00000546522	10	1
ENSG00000258037|ENST00000551523	10	1
ENSG00000258804|ENST00000557527	10	1
ENSG00000257189|ENST00000551942	10	1
ENSG00000214670|ENST00000338772	10	2
ENSG00000230510|ENST00000414155	11	0	121	169	22	121	121
ENSG00000114904|ENST00000233027	11	1
ENSG00000269193|ENST00000595247	11	1
ENSG00000258306|ENST00000552190	11	1
ENSG00000217340|ENST00000398387	11	1
ENSG00000203286|ENST00000366116	11	1
ENSG00000258097|ENST00000546574	11	1
ENSG00000257358|ENST00000547037	11	1
ENSG00000257733|ENST00000551616	11	1
ENSG00000103494|ENST00000379925	11	1
ENSG00000257676|ENST00000549494	11	1
ENSG00000212670|ENST00000391366	11	1
ENSG00000258329|ENST00000547159	11	1
ENSG00000257201|ENST00000551820	11	1
ENSG00000257118|ENST00000548517	11	1
ENSG00000212673|ENST00000391369	11	1
ENSG00000258045|ENST00000553249	11	1
ENSG00000257297|ENST00000551668	11	1
ENSG00000269449|ENST00000601424	11	1
ENSG00000257140|ENST00000552730	11	1
ENSG00000186334|ENST00000377713	11	1
ENSG00000257203|ENST00000552543	11	1
ENSG00000214919|ENST00000399242	11	1
ENSG00000257722|ENST00000551022	11	1
ENSG00000258151|ENST00000548417	11	1
ENSG00000257409|ENST00000547850	11	1
ENSG00000258000|ENST00000445871	11	1
ENSG00000109083|ENST00000357896	11	1
ENSG00000257134|ENST00000549698	11	1
ENSG00000268206|ENST00000600595	11	1
ENSG00000214306|ENST00000447610	11	1
ENSG00000269446|ENST00000594086	11	1
ENSG00000257330|ENST00000547277	11	1
ENSG00000257377|ENST00000552224	11	1
ENSG00000257623|ENST00000551247	11	1
ENSG00000257600|ENST00000547537	11	1
ENSG00000257161|ENST00000547373	11	1
ENSG00000257301|ENST00000549331	11	1
ENSG00000258333|ENST00000552035	11	1
ENSG00000120907|ENST00000380586	11	1
ENSG00000231171|ENST00000507870	11	1
ENSG00000258371|ENST00000549675	11	1
ENSG00000268533|ENST00000597410	11	1
ENSG00000268046|ENST00000594251	11	1
ENSG00000180185|ENST00000382666	11	1
ENSG00000258130|ENST00000550538	11	1
ENSG00000177800|ENST00000323223	11	1
ENSG00000112530|ENST00000337019	11	1
ENSG00000234237|ENST00000457152	11	1
ENSG00000257421|ENST00000547707	11	1
ENSG00000257459|ENST00000548157	11	1
ENSG00000257349|ENST00000547189	11	1
ENSG00000257318|ENST00000551609	11	1
ENSG00000258166|ENST00000546797	11	1
ENSG00000258187|ENST00000548635	11	1
ENSG00000257372|ENST00000552715	11	1
ENSG00000257484|ENST00000549837	11	1
ENSG00000257942|ENST00000548459	11	1
ENSG00000269539|ENST00000601971	11	1
ENSG00000258339|ENST00000548562	11	1
ENSG00000213993|ENST00000397190	11	1
ENSG00000214109|ENST00000397557	11	1
ENSG00000257144|ENST00000551891	11	1
ENSG00000257828|ENST00000552148	11	1
ENSG00000178734|ENST00000318245	11	1
ENSG00000258055|ENST00000551953	11	1
ENSG00000257521|ENST00000551048	11	1
ENSG00000214871|ENST00000366347	11	1
ENSG00000139974|ENST00000354886	11	1
ENSG00000257320|ENST00000553090	11	1
ENSG00000173715|ENST00000360962	11	1
ENSG00000257789|ENST00000550222	11	1
ENSG00000258691|ENST00000553811	11	1
ENSG00000269078|ENST00000597829	11	1
ENSG00000258150|ENST00000549950	11	1
ENSG00000214734|ENST00000398877	11	1
ENSG00000257728|ENST00000549517	11	1
ENSG00000257566|ENST00000548275	11	1
ENSG00000215099|ENST00000399576	11	1
ENSG00000258105|ENST00000547618	11	1
ENSG00000234547|ENST00000427585	11	1
ENSG00000257492|ENST00000548591	11	1
ENSG00000258049|ENST00000547337	11	1
ENSG00000257280|ENST00000548990	11	1
ENSG00000257561|ENST00000546522	11	1
ENSG00000257926|ENST00000547811	11	1
ENSG00000258037|ENST00000551523	11	1
ENSG00000257388|ENST00000548004	11	1
ENSG00000257448|ENST00000548039	11	1
ENSG00000258804|ENST00000557527	11	1
ENSG00000257149|ENST00000546641	11	1
ENSG00000257936|ENST00000547601	11	1
ENSG00000257189|ENST00000551942	11	1
ENSG00000256219|ENST00000538519	11	1
ENSG00000269171|ENST00000598460	11	1
ENSG00000011485|ENST00000012443	11	2
ENSG00000165416|ENST00000343788	12	0	110	142	11	32	71
ENSG00000114904|ENST00000233027	12	1
ENSG00000203286|ENST00000366116	12	1
ENSG00000258291|ENST00000548799	12	1
ENSG00000269428|ENST00000595262	12	1
ENSG00000257358|ENST00000547037	12	1
ENSG00000257733|ENST00000551616	12	1
ENSG00000257118|ENST00000548517	12	1
ENSG00000269468|ENST00000602074	12	1
ENSG00000228394|ENST00000453299	12	1
ENSG00000257593|ENST00000553150	12	1
ENSG00000257297|ENST00000551668	12	1
ENSG00000267981|ENST00000597197	12	1
ENSG00000257132|ENST00000548667	12	1
ENSG00000257406|ENST00000552124	12	1
ENSG00000269610|ENST00000602026	12	1
ENSG00000269449|ENST00000601424	12	1
ENSG00000214919|ENST00000399242	12	1
ENSG00000257409|ENST00000547850	12	1
ENSG00000214305|ENST00000398067	12	1
ENSG00000258000|ENST00000445871	12	1
ENSG00000214306|ENST00000447610	12	1
ENSG00000241043|ENST00000451672	12	1
ENSG00000257685|ENST00000551342	12	1
ENSG00000257518|ENST00000551595	12	1
ENSG00000257861|ENST00000547266	12	1
ENSG00000258043|ENST00000547835	12	1
ENSG00000257600|ENST00000547537	12	1
ENSG00000178078|ENST00000314714	12	1
ENSG00000162924|ENST00000295025	12	1
ENSG00000257161|ENST00000547373	12	1
ENSG00000258371|ENST00000549675	12	1
ENSG00000257459|ENST00000548157	12	1
ENSG00000257349|ENST00000547189	12	1
ENSG00000258187|ENST00000548635	12	1
ENSG00000257372|ENST00000552715	12	1
ENSG00000268154|ENST00000600454	12	1
ENSG00000269291|ENST00000595988	12	1
ENSG00000257484|ENST00000549837	12	1
ENSG00000257942|ENST00000548459	12	1
ENSG00000258339|ENST00000548562	12	1
ENSG00000257144|ENST00000551891	12	1
ENSG00000258229|ENST00000549822	12	1
ENSG00000258328|ENST00000552381	12	1
ENSG00000257521|ENST00000551048	12	1
ENSG00000257320|ENST00000553090	12	1
ENSG00000257789|ENST00000550222	12	1
ENSG00000257370|ENST00000546691	12	1
ENSG00000258293|ENST00000548976	12	1
ENSG00000257380|ENST00000549118	12	1
ENSG00000258307|ENST00000549991	12	1
ENSG00000257728|ENST00000549517	12	1
ENSG00000257926|ENST00000547811	12	1
ENSG00000257388|ENST00000548004	12	1
ENSG00000258176|ENST00000549650	12	1
ENSG00000257462|ENST00000546451	12	1
ENSG00000258277|ENST00000551363	12	1
ENSG00000257448|ENST00000548039	12	1
ENSG00000268844|ENST00000593553	12	1
ENSG00000256219|ENST00000538519	12	1
ENSG00000239827|ENST00000304932	12	2
ENSG00000198106|ENST00000507381	13	0	244	268	1	241	242
ENSG00000228394|ENST00000453299	13	1
ENSG00000257593|ENST00000553150	13	1
ENSG00000214113|ENST00000500576	13	1
ENSG00000048471|ENST00000268271	13	2
ENSG00000109083|ENST00000357896	14	0	71	113	1	73	72
ENSG00000114904|ENST00000233027	14	1
ENSG00000269193|ENST00000595247	14	1
ENSG00000258306|ENST00000552190	14	1
ENSG00000217340|ENST00000398387	14	1
ENSG00000203286|ENST00000366116	14	1
ENSG00000258097|ENST00000546574	14	1
ENSG00000103494|ENST00000379925	14	1
ENSG00000166432|ENST00000372782	14	1
ENSG00000138303|ENST00000342444	14	1
ENSG00000212670|ENST00000391366	14	1
ENSG00000257201|ENST00000551820	14	1
ENSG00000257118|ENST00000548517	14	1
ENSG00000258045|ENST00000553249	14	1
ENSG00000257297|ENST00000551668	14	1
ENSG00000269449|ENST00000601424	14	1
ENSG00000186334|ENST00000377713	14	1
ENSG00000214919|ENST00000399242	14	1
ENSG00000257722|ENST00000551022	14	1
ENSG00000258151|ENST00000548417	14	1
ENSG00000258000|ENST00000445871	14	1
ENSG00000257134|ENST00000549698	14	1
ENSG00000268206|ENST00000600595	14	1
ENSG00000257525|ENST00000551469	14	1
ENSG00000269446|ENST00000594086	14	1
ENSG00000257330|ENST00000547277	14	1
ENSG00000257377|ENST00000552224	14	1
ENSG00000257623|ENST00000551247	14	1
ENSG00000257161|ENST00000547373	14	1
ENSG00000106436|ENST00000223167	14	1
ENSG00000257301|ENST00000549331	14	1
ENSG00000268632|ENST00000597767	14	1
ENSG00000258333|ENST00000552035	14	1
ENSG00000120907|ENST00000380586	14	1
ENSG00000258371|ENST00000549675	14	1
ENSG00000268046|ENST00000594251	14	1
ENSG00000258130|ENST00000550538	14	1
ENSG00000230510|ENST00000414155	14	1
ENSG00000234237|ENST00000457152	14	1
ENSG00000257421|ENST00000547707	14	1
ENSG00000257318|ENST00000551609	14	1
ENSG00000258166|ENST00000546797	14	1
ENSG00000258187|ENST00000548635	14	1
ENSG00000257484|ENST00000549837	14	1
ENSG00000269539|ENST00000601971	14	1
ENSG00000258339|ENST00000548562	14	1
ENSG00000213993|ENST00000397190	14	1
ENSG00000214109|ENST00000397557	14	1
ENSG00000257828|ENST00000552148	14	1
ENSG00000258055|ENST00000551953	14	1
ENSG00000214871|ENST00000366347	14	1
ENSG00000139974|ENST00000354886	14	1
ENSG00000173715|ENST00000360962	14	1
ENSG00000257789|ENST00000550222	14	1
ENSG00000258691|ENST00000553811	14	1
ENSG00000269078|ENST00000597829	14	1
ENSG00000258150|ENST00000549950	14	1
ENSG00000214734|ENST00000398877	14	1
ENSG00000257728|ENST00000549517	14	1
ENSG00000257566|ENST00000548275	14	1
ENSG00000258105|ENST00000547618	14	1
ENSG00000234547|ENST00000427585	14	1
ENSG00000257492|ENST00000548591	14	1
ENSG00000258049|ENST00000547337	14	1
ENSG00000257280|ENST00000548990	14	1
ENSG00000257561|ENST00000546522	14	1
ENSG00000258037|ENST00000551523	14	1
ENSG00000258804|ENST00000557527	14	1
ENSG00000257149|ENST00000546641	14	1
ENSG00000257936|ENST00000547601	14	1
ENSG00000257189|ENST00000551942	14	1
ENSG00000262866|ENST00000577872	14	2
ENSG00000166839|ENST00000380230	15	0	128	364	495	523	429
ENSG00000114904|ENST00000233027	15	1
ENSG00000267846|ENST00000593392	15	2
ENSG00000269647|ENST00000599640	15	2
ENSG00000265857|ENST00000584407	15	2
ENSG00000253379|ENST00000523987	15	2
ENSG00000215857|ENST00000366377	15	2
ENSG00000259133|ENST00000556696	15	2
ENSG00000269521|ENST00000600158	15	2
ENSG00000257684|ENST00000548881	15	2
ENSG00000166839|ENST00000380230	15	0	495	523	90	153	324
ENSG00000267846|ENST00000593392	15	1
ENSG00000269647|ENST00000599640	15	1
ENSG00000265857|ENST00000584407	15	1
ENSG00000253379|ENST00000523987	15	1
ENSG00000215857|ENST00000366377	15	1
ENSG00000259133|ENST00000556696	15	1
ENSG00000269521|ENST00000600158	15	1
ENSG00000257684|ENST00000548881	15	1
ENSG00000249240|ENST00000437723	15	2
ENSG00000215570|ENST00000400592	16	0	13	68	62	120	65
ENSG00000114904|ENST00000233027	16	1
ENSG00000255046|ENST00000533405	16	2
ENSG00000215570|ENST00000400592	16	0	13	68	60	100	64
ENSG00000114904|ENST00000233027	16	1
ENSG00000268665|ENST00000595471	16	2
ENSG00000213865|ENST00000519561	16	2
ENSG00000267850|ENST00000599299	16	2
ENSG00000258161|ENST00000548726	16	2
ENSG00000250733|ENST00000507535	16	2
ENSG00000257352|ENST00000552571	16	2
ENSG00000215570|ENST00000400592	16	0	24	67	62	120	64
ENSG00000257498|ENST00000547433	16	1
ENSG00000262325|ENST00000572070	16	1
ENSG00000258291|ENST00000548799	16	1
ENSG00000240344|ENST00000286175	16	1
ENSG00000228394|ENST00000453299	16	1
ENSG00000204256|ENST00000395289	16	1
ENSG00000230678|ENST00000442219	16	1
ENSG00000257593|ENST00000553150	16	1
ENSG00000267981|ENST00000597197	16	1
ENSG00000267942|ENST00000601398	16	1
ENSG00000257143|ENST00000550511	16	1
ENSG00000268948|ENST00000597520	16	1
ENSG00000257827|ENST00000548509	16	1
ENSG00000241043|ENST00000451672	16	1
ENSG00000257685|ENST00000551342	16	1
ENSG00000257518|ENST00000551595	16	1
ENSG00000257972|ENST00000548510	16	1
ENSG00000258208|ENST00000547788	16	1
ENSG00000214113|ENST00000500576	16	1
ENSG00000158427|ENST00000567181	16	1
ENSG00000184465|ENST00000448612	16	1
ENSG00000257861|ENST00000547266	16	1
ENSG00000142856|ENST00000371092	16	1
ENSG00000258286|ENST00000399708	16	1
ENSG00000153446|ENST00000315997	16	1
ENSG00000258043|ENST00000547835	16	1
ENSG00000257401|ENST00000549113	16	1
ENSG00000269121|ENST00000597717	16	1
ENSG00000189144|ENST00000339503	16	1
ENSG00000269291|ENST00000595988	16	1
ENSG00000269140|ENST00000599091	16	1
ENSG00000258229|ENST00000549822	16	1
ENSG00000198223|ENST00000417535	16	1
ENSG00000257753|ENST00000547467	16	1
ENSG00000257552|ENST00000553250	16	1
ENSG00000258201|ENST00000547507	16	1
ENSG00000257983|ENST00000548816	16	1
ENSG00000258277|ENST00000551363	16	1
ENSG00000250127|ENST00000504333	16	1
ENSG00000258792|ENST00000550332	16	1
ENSG00000269103|ENST00000547793	16	1
ENSG00000183154|ENST00000330539	16	1
ENSG00000177324|ENST00000380033	16	1
ENSG00000255046|ENST00000533405	16	2
ENSG00000215570|ENST00000400592	16	0	24	67	60	100	63
ENSG00000257498|ENST00000547433	16	1
ENSG00000262325|ENST00000572070	16	1
ENSG00000258291|ENST00000548799	16	1
ENSG00000240344|ENST00000286175	16	1
ENSG00000228394|ENST00000453299	16	1
ENSG00000204256|ENST00000395289	16	1
ENSG00000230678|ENST00000442219	16	1
ENSG00000257593|ENST00000553150	16	1
ENSG00000267981|ENST00000597197	16	1
ENSG00000267942|ENST00000601398	16	1
ENSG00000257143|ENST00000550511	16	1
ENSG00000268948|ENST00000597520	16	1
ENSG00000257827|ENST00000548509	16	1
ENSG00000241043|ENST00000451672	16	1
ENSG00000257685|ENST00000551342	16	1
ENSG00000257518|ENST00000551595	16	1
ENSG00000257972|ENST00000548510	16	1
ENSG00000258208|ENST00000547788	16	1
ENSG00000214113|ENST00000500576	16	1
ENSG00000158427|ENST00000567181	16	1
ENSG00000184465|ENST00000448612	16	1
ENSG00000257861|ENST00000547266	16	1
ENSG00000142856|ENST00000371092	16	1
ENSG00000258286|ENST00000399708	16	1
ENSG00000153446|ENST00000315997	16	1
ENSG00000258043|ENST00000547835	16	1
ENSG00000257401|ENST00000549113	16	1
ENSG00000269121|ENST00000597717	16	1
ENSG00000189144|ENST00000339503	16	1
ENSG00000269291|ENST00000595988	16	1
ENSG00000269140|ENST00000599091	16	1
ENSG00000258229|ENST00000549822	16	1
ENSG00000198223|ENST00000417535	16	1
ENSG00000257753|ENST00000547467	16	1
ENSG00000257552|ENST00000553250	16	1
ENSG00000258201|ENST00000547507	16	1
ENSG00000257983|ENST00000548816	16	1
ENSG00000258277|ENST00000551363	16	1
ENSG00000250127|ENST00000504333	16	1
ENSG00000258792|ENST00000550332	16	1
ENSG00000269103|ENST00000547793	16	1
ENSG00000183154|ENST00000330539	16	1
ENSG00000177324|ENST00000380033	16	1
ENSG00000268665|ENST00000595471	16	2
ENSG00000213865|ENST00000519561	16	2
ENSG00000267850|ENST00000599299	16	2
ENSG00000258161|ENST00000548726	16	2
ENSG00000250733|ENST00000507535	16	2
ENSG00000257352|ENST00000552571	16	2
ENSG00000198515|ENST00000402813	16	0	21	68	198	743	133
ENSG00000114904|ENST00000233027	16	1
ENSG00000217340|ENST00000398387	16	1
ENSG00000203286|ENST00000366116	16	1
ENSG00000258291|ENST00000548799	16	1
ENSG00000269428|ENST00000595262	16	1
ENSG00000257358|ENST00000547037	16	1
ENSG00000257733|ENST00000551616	16	1
ENSG00000166432|ENST00000372782	16	1
ENSG00000212670|ENST00000391366	16	1
ENSG00000257118|ENST00000548517	16	1
ENSG00000128567|ENST00000378555	16	1
ENSG00000269468|ENST00000602074	16	1
ENSG00000228394|ENST00000453299	16	1
ENSG00000257593|ENST00000553150	16	1
ENSG00000212673|ENST00000391369	16	1
ENSG00000258045|ENST00000553249	16	1
ENSG00000257297|ENST00000551668	16	1
ENSG00000267981|ENST00000597197	16	1
ENSG00000257132|ENST00000548667	16	1
ENSG00000257406|ENST00000552124	16	1
ENSG00000257857|ENST00000549186	16	1
ENSG00000265857|ENST00000584407	16	1
ENSG00000215857|ENST00000366377	16	1
ENSG00000257684|ENST00000548881	16	1
ENSG00000269610|ENST00000602026	16	1
ENSG00000269449|ENST00000601424	16	1
ENSG00000214919|ENST00000399242	16	1
ENSG00000257409|ENST00000547850	16	1
ENSG00000214305|ENST00000398067	16	1
ENSG00000258000|ENST00000445871	16	1
ENSG00000214306|ENST00000447610	16	1
ENSG00000203544|ENST00000366356	16	1
ENSG00000269446|ENST00000594086	16	1
ENSG00000257929|ENST00000548797	16	1
ENSG00000257143|ENST00000550511	16	1
ENSG00000257827|ENST00000548509	16	1
ENSG00000241043|ENST00000451672	16	1
ENSG00000257685|ENST00000551342	16	1
ENSG00000257518|ENST00000551595	16	1
ENSG00000257972|ENST00000548510	16	1
ENSG00000005801|ENST00000399602	16	1
ENSG00000258208|ENST00000547788	16	1
ENSG00000257861|ENST00000547266	16	1
ENSG00000153446|ENST00000315997	16	1
ENSG00000258043|ENST00000547835	16	1
ENSG00000257600|ENST00000547537	16	1
ENSG00000218839|ENST00000449442	16	1
ENSG00000237613|ENST00000417324	16	1
ENSG00000178078|ENST00000314714	16	1
ENSG00000257161|ENST00000547373	16	1
ENSG00000257301|ENST00000549331	16	1
ENSG00000258333|ENST00000552035	16	1
ENSG00000258371|ENST00000549675	16	1
ENSG00000257459|ENST00000548157	16	1
ENSG00000257349|ENST00000547189	16	1
ENSG00000258187|ENST00000548635	16	1
ENSG00000257372|ENST00000552715	16	1
ENSG00000268154|ENST00000600454	16	1
ENSG00000269291|ENST00000595988	16	1
ENSG00000257484|ENST00000549837	16	1
ENSG00000257942|ENST00000548459	16	1
ENSG00000269539|ENST00000601971	16	1
ENSG00000258339|ENST00000548562	16	1
ENSG00000257144|ENST00000551891	16	1
ENSG00000258229|ENST00000549822	16	1
ENSG00000258328|ENST00000552381	16	1
ENSG00000257521|ENST00000551048	16	1
ENSG00000257320|ENST00000553090	16	1
ENSG00000257789|ENST00000550222	16	1
ENSG00000257370|ENST00000546691	16	1
ENSG00000257481|ENST00000551735	16	1
ENSG00000258293|ENST00000548976	16	1
ENSG00000257380|ENST00000549118	16	1
ENSG00000258307|ENST00000549991	16	1
ENSG00000197734|ENST00000355883	16	1
ENSG00000257728|ENST00000549517	16	1
ENSG00000257926|ENST00000547811	16	1
ENSG00000162946|ENST00000366633	16	1
ENSG00000257983|ENST00000548816	16	1
ENSG00000257388|ENST00000548004	16	1
ENSG00000258176|ENST00000549650	16	1
ENSG00000257462|ENST00000546451	16	1
ENSG00000258277|ENST00000551363	16	1
ENSG00000257448|ENST00000548039	16	1
ENSG00000268844|ENST00000593553	16	1
ENSG00000256219|ENST00000538519	16	1
ENSG00000183862|ENST00000329903	16	2
ENSG00000144191|ENST00000393504	16	2
ENSG00000262325|ENST00000572070	17	0	34	434	439	478	436
ENSG00000114904|ENST00000233027	17	1
ENSG00000257498|ENST00000547433	17	2
ENSG00000258291|ENST00000548799	17	2
ENSG00000269428|ENST00000595262	17	2
ENSG00000240344|ENST00000286175	17	2
ENSG00000228394|ENST00000453299	17	2
ENSG00000215570|ENST00000400592	17	2
ENSG00000204256|ENST00000395289	17	2
ENSG00000230678|ENST00000442219	17	2
ENSG00000257593|ENST00000553150	17	2
ENSG00000267981|ENST00000597197	17	2
ENSG00000257143|ENST00000550511	17	2
ENSG00000268948|ENST00000597520	17	2
ENSG00000257827|ENST00000548509	17	2
ENSG00000257685|ENST00000551342	17	2
ENSG00000257518|ENST00000551595	17	2
ENSG00000257972|ENST00000548510	17	2
ENSG00000258208|ENST00000547788	17	2
ENSG00000214113|ENST00000500576	17	2
ENSG00000184465|ENST00000448612	17	2
ENSG00000257861|ENST00000547266	17	2
ENSG00000258286|ENST00000399708	17	2
ENSG00000153446|ENST00000315997	17	2
ENSG00000258043|ENST00000547835	17	2
ENSG00000257401|ENST00000549113	17	2
ENSG00000269121|ENST00000597717	17	2
ENSG00000269291|ENST00000595988	17	2
ENSG00000269140|ENST00000599091	17	2
ENSG00000258229|ENST00000549822	17	2
ENSG00000198223|ENST00000417535	17	2
ENSG00000257753|ENST00000547467	17	2
ENSG00000257552|ENST00000553250	17	2
ENSG00000258201|ENST00000547507	17	2
ENSG00000257983|ENST00000548816	17	2
ENSG00000258277|ENST00000551363	17	2
ENSG00000250127|ENST00000504333	17	2
ENSG00000258792|ENST00000550332	17	2
ENSG00000269103|ENST00000547793	17	2
ENSG00000262325|ENST00000572070	17	0	439	478	1	438	438
ENSG00000257498|ENST00000547433	17	1
ENSG00000258291|ENST00000548799	17	1
ENSG00000269428|ENST00000595262	17	1
ENSG00000240344|ENST00000286175	17	1
ENSG00000228394|ENST00000453299	17	1
ENSG00000215570|ENST00000400592	17	1
ENSG00000204256|ENST00000395289	17	1
ENSG00000230678|ENST00000442219	17	1
ENSG00000257593|ENST00000553150	17	1
ENSG00000267981|ENST00000597197	17	1
ENSG00000257143|ENST00000550511	17	1
ENSG00000268948|ENST00000597520	17	1
ENSG00000257827|ENST00000548509	17	1
ENSG00000257685|ENST00000551342	17	1
ENSG00000257518|ENST00000551595	17	1
ENSG00000257972|ENST00000548510	17	1
ENSG00000258208|ENST00000547788	17	1
ENSG00000214113|ENST00000500576	17	1
ENSG00000184465|ENST00000448612	17	1
ENSG00000257861|ENST00000547266	17	1
ENSG00000258286|ENST00000399708	17	1
ENSG00000153446|ENST00000315997	17	1
ENSG00000258043|ENST00000547835	17	1
ENSG00000257401|ENST00000549113	17	1
ENSG00000269121|ENST00000597717	17	1
ENSG00000269291|ENST00000595988	17	1
ENSG00000269140|ENST00000599091	17	1
ENSG00000258229|ENST00000549822	17	1
ENSG00000198223|ENST00000417535	17	1
ENSG00000257753|ENST00000547467	17	1
ENSG00000257552|ENST00000553250	17	1
ENSG00000258201|ENST00000547507	17	1
ENSG00000257983|ENST00000548816	17	1
ENSG00000258277|ENST00000551363	17	1
ENSG00000250127|ENST00000504333	17	1
ENSG00000258792|ENST00000550332	17	1
ENSG00000269103|ENST00000547793	17	1
ENSG00000137745|ENST00000260302	17	2
ENSG00000215504|ENST00000544076	18	0	68	196	1	63	65
ENSG00000258145|ENST00000553262	18	1
ENSG00000269402|ENST00000600034	18	1
ENSG00000257313|ENST00000550466	18	1
ENSG00000257590|ENST00000551866	18	1
ENSG00000269866|ENST00000594734	18	2
ENSG00000257123|ENST00000551364	18	2
ENSG00000269746|ENST00000601706	18	2
ENSG00000267885|ENST00000594612	18	2
ENSG00000268156|ENST00000595520	18	2
ENSG00000259752|ENST00000557832	18	2
ENSG00000257944|ENST00000553258	18	2
ENSG00000267812|ENST00000599809	18	2
ENSG00000267906|ENST00000597084	18	2
ENSG00000257736|ENST00000442514	18	2
ENSG00000257383|ENST00000548061	18	2
ENSG00000224838|ENST00000412930	18	2
ENSG00000214645|ENST00000398726	18	2
ENSG00000269633|ENST00000598562	18	2
ENSG00000248592|ENST00000504329	19	0	294	373	1	294	294
ENSG00000243696|ENST00000446157	19	1
ENSG00000213533|ENST00000355083	19	2
ENSG00000255439|ENST00000529564	20	0	118	156	1	95	106
ENSG00000151006|ENST00000280606	20	1
ENSG00000167397|ENST00000394975	20	2
ENSG00000262660|ENST00000571730	21	0	196	434	1	191	193
ENSG00000183048|ENST00000350690	21	1
ENSG00000262814|ENST00000333676	21	2
ENSG00000264561|ENST00000584334	22	0	456	678	18	106	281
ENSG00000204172|ENST00000413193	22	0	456	678	18	106	281
ENSG00000133612|ENST00000397238	22	1
ENSG00000157985|ENST00000304032	22	1
ENSG00000264204|ENST00000311652	22	1
ENSG00000198035|ENST00000456984	22	1
ENSG00000264842|ENST00000342551	22	1
ENSG00000172650|ENST00000374094	22	1
ENSG00000174194|ENST00000425119	22	1
ENSG00000188234|ENST00000448048	22	1
ENSG00000204149|ENST00000374056	22	1
ENSG00000204169|ENST00000374095	22	1
ENSG00000165733|ENST00000374518	22	2
ENSG00000250151|ENST00000397256	23	0	336	555	2	110	223
ENSG00000214021|ENST00000426895	23	1
ENSG00000241553|ENST00000433034	23	2
ENSG00000248167|ENST00000513556	24	0	17	282	280	416	281
ENSG00000224994|ENST00000414015	24	1
ENSG00000206495|ENST00000383603	24	1
ENSG00000204599|ENST00000376656	24	1
ENSG00000229929|ENST00000419790	24	1
ENSG00000230308|ENST00000431272	24	1
ENSG00000226437|ENST00000450778	24	1
ENSG00000232839|ENST00000433900	24	1
ENSG00000241863|ENST00000437470	24	2
ENSG00000241370|ENST00000433076	24	2
ENSG00000242726|ENST00000434282	24	2
ENSG00000239927|ENST00000415583	24	2
ENSG00000239865|ENST00000418043	24	2
ENSG00000241779|ENST00000416977	24	2
ENSG00000243009|ENST00000414187	24	2
ENSG00000171931|ENST00000395667	25	0	447	605	809	1052	707
ENSG00000221926|ENST00000578237	25	1
ENSG00000251537|ENST00000455584	25	1
ENSG00000241322|ENST00000395906	25	1
ENSG00000181464|ENST00000312127	25	2
ENSG00000142539|ENST00000599632	26	0	291	386	2	149	220
ENSG00000269404|ENST00000595883	26	1
ENSG00000062822|ENST00000440232	26	2
ENSG00000258674|ENST00000555938	27	0	96	239	1	105	100
ENSG00000250067|ENST00000514277	27	1
ENSG00000186010|ENST00000507754	27	2
ENSG00000129204|ENST00000574788	28	0	480	709	1	499	489
ENSG00000170832|ENST00000300896	28	1
ENSG00000224226|ENST00000454519	28	2
ENSG00000261256|ENST00000563049	28	2
ENSG00000197681|ENST00000537432	28	2
ENSG00000260069|ENST00000568769	28	2
ENSG00000185128|ENST00000327454	28	2
ENSG00000234972|ENST00000457979	28	2
ENSG00000161583|ENST00000341264	28	2
ENSG00000259795|ENST00000564188	28	2
ENSG00000242384|ENST00000455054	28	2
ENSG00000259801|ENST00000562779	28	2
ENSG00000260287|ENST00000569055	28	2
ENSG00000258465|ENST00000556710	29	0	312	659	1	131	221
ENSG00000132716|ENST00000368073	29	1
ENSG00000162735|ENST00000368072	29	2
ENSG00000248354|ENST00000433711	30	0	1	44	45	205	44
ENSG00000241945|ENST00000291576	30	1
ENSG00000160221|ENST00000291577	30	2
ENSG00000248751|ENST00000434291	31	0	18	186	250	481	218
ENSG00000169221|ENST00000409939	31	1
ENSG00000099992|ENST00000403477	31	1
ENSG00000239282|ENST00000407689	31	2
ENSG00000251349|ENST00000502978	32	0	41	213	2	42	41
ENSG00000241697|ENST00000374879	32	1
ENSG00000066697|ENST00000395067	32	2
ENSG00000258643|ENST00000557008	33	0	145	271	1	154	149
ENSG00000100836|ENST00000216727	33	1
ENSG00000129473|ENST00000250405	33	2
ENSG00000250021|ENST00000398333	34	0	224	350	1	224	224
ENSG00000157823|ENST00000336418	34	1
ENSG00000177879|ENST00000316788	34	1
ENSG00000242498|ENST00000357484	34	2
ENSG00000267229|ENST00000585398	35	0	274	845	1	231	252
ENSG00000262577|ENST00000586097	35	1
ENSG00000086848|ENST00000531154	35	1
ENSG00000255561|ENST00000260257	35	2
ENSG00000262028|ENST00000573902	35	2
ENSG00000152910|ENST00000478060	36	0	299	522	560	612	541
ENSG00000106714|ENST00000297668	36	1
ENSG00000236029|ENST00000438517	36	1
ENSG00000227921|ENST00000426179	36	1
ENSG00000154529|ENST00000377564	36	1
ENSG00000261833|ENST00000563764	36	2
ENSG00000257390|ENST00000546837	37	0	73	134	325	524	229
ENSG00000135392|ENST00000357606	37	1
ENSG00000205323|ENST00000336133	37	2
ENSG00000169629|ENST00000302558	38	0	937	1170	1621	1765	1395
ENSG00000183054|ENST00000329516	38	0	937	1170	1621	1765	1395
ENSG00000185304|ENST00000398146	38	0	882	1161	1623	1751	1392
ENSG00000015568|ENST00000016946	38	0	920	1170	1621	1765	1395
ENSG00000187627|ENST00000398193	38	0	882	1161	1623	1751	1392
ENSG00000196862|ENST00000408999	38	0	900	1169	1631	1758	1400
ENSG00000153165|ENST00000409886	38	0	900	1170	1622	1758	1396
ENSG00000153201|ENST00000283195	38	1
ENSG00000135968|ENST00000309863	38	2
ENSG00000249967|ENST00000370649	39	0	36	94	115	450	104
ENSG00000241935|ENST00000370646	39	1
ENSG00000155252|ENST00000370631	39	2
ENSG00000255730|ENST00000540732	40	0	71	451	1	68	69
ENSG00000248098|ENST00000269980	40	1
ENSG00000142046|ENST00000392002	40	2
ENSG00000269550|ENST00000596599	41	0	58	264	1	57	57
ENSG00000250349|ENST00000465127	41	0	56	263	1	57	56
ENSG00000156298|ENST00000378482	41	1
ENSG00000130962|ENST00000542554	41	2
ENSG00000268431|ENST00000593805	41	2
ENSG00000269590|ENST00000597961	42	0	60	195	2	51	55
ENSG00000104774|ENST00000456935	42	1
ENSG00000105583|ENST00000596731	42	2
ENSG00000269035|ENST00000594663	43	0	3	92	92	226	92
ENSG00000171773|ENST00000301944	43	1
ENSG00000188051|ENST00000341130	43	2
ENSG00000249590|ENST00000439838	44	0	1	193	194	339	193
ENSG00000100012|ENST00000215812	44	1
ENSG00000100003|ENST00000312932	44	1
ENSG00000133488|ENST00000255858	44	1
ENSG00000214491|ENST00000402034	44	1
ENSG00000242114|ENST00000266263	44	2
ENSG00000250588|ENST00000485419	45	0	1	100	327	564	213
ENSG00000214216|ENST00000451172	45	1
ENSG00000151967|ENST00000445224	45	2
ENSG00000258417|ENST00000262283	46	0	270	371	51	203	236
ENSG00000253117|ENST00000254627	46	1
ENSG00000132297|ENST00000434736	46	2
ENSG00000224740|ENST00000446072	47	0	138	356	1	140	139
ENSG00000223654|ENST00000420604	47	1
ENSG00000236271|ENST00000430843	47	2
ENSG00000265303|ENST00000577660	48	0	1	56	45	111	50
ENSG00000068489|ENST00000262293	48	1
ENSG00000167447|ENST00000543872	48	2
ENSG00000137878|ENST00000380569	49	0	88	416	436	551	426
ENSG00000263155|ENST00000267853	49	1
ENSG00000255529|ENST00000299638	49	2
ENSG00000265590|ENST00000553001	50	0	224	297	1	220	222
ENSG00000242220|ENST00000300258	50	1
ENSG00000203690|ENST00000397829	50	1
ENSG00000166984|ENST00000366832	50	1
ENSG00000159079|ENST00000290155	50	2
ENSG00000111780|ENST00000551806	51	0	2	59	59	169	59
ENSG00000111775|ENST00000229379	51	1
ENSG00000226976|ENST00000423336	51	1
ENSG00000257218|ENST00000551765	51	2
ENSG00000161939|ENST00000547302	52	0	2	49	49	234	49
ENSG00000219200|ENST00000548577	52	1
ENSG00000258315|ENST00000546495	52	2
ENSG00000266953|ENST00000592740	53	0	66	209	2	80	73
ENSG00000126249|ENST00000246535	53	1
ENSG00000105220|ENST00000415930	53	2
ENSG00000269389|ENST00000599940	54	0	44	175	173	293	174
ENSG00000250232|ENST00000376358	54	0	44	175	173	293	174
ENSG00000196998|ENST00000356463	54	1
ENSG00000269698|ENST00000596615	54	1
ENSG00000243279|ENST00000376390	54	2
ENSG00000259066|ENST00000557574	55	0	1	69	70	166	69
ENSG00000153485|ENST00000415050	55	1
ENSG00000012963|ENST00000013070	55	2
ENSG00000255526|ENST00000534348	56	0	1	51	48	170	49
ENSG00000129559|ENST00000250495	56	1
ENSG00000213920|ENST00000288087	56	2
ENSG00000206402|ENST00000400084	57	0	1	267	268	383	267
ENSG00000226603|ENST00000430366	57	0	1	267	268	383	267
ENSG00000236902|ENST00000455955	57	0	1	267	268	383	267
ENSG00000259101|ENST00000428105	57	0	1	267	268	383	267
ENSG00000258880|ENST00000414847	57	0	1	267	268	383	267
ENSG00000250641|ENST00000503322	57	0	1	267	268	383	267
ENSG00000258635|ENST00000439683	57	0	1	267	268	383	267
ENSG00000243003|ENST00000455632	57	1
ENSG00000240008|ENST00000447811	57	1
ENSG00000243804|ENST00000383420	57	1
ENSG00000240957|ENST00000453044	57	1
ENSG00000204424|ENST00000375832	57	1
ENSG00000241822|ENST00000442105	57	1
ENSG00000239741|ENST00000446062	57	1
ENSG00000244355|ENST00000375825	57	2
ENSG00000261740|ENST00000569622	58	0	86	247	19	104	95
ENSG00000157106|ENST00000446231	58	1
ENSG00000169627|ENST00000305321	58	2
ENSG00000183336|ENST00000330978	58	2
ENSG00000131152|ENST00000568879	59	0	131	238	2	129	130
ENSG00000260456|ENST00000253461	59	1
ENSG00000103264|ENST00000311635	59	2
ENSG00000260342|ENST00000567078	60	0	167	237	1	166	166
ENSG00000134419|ENST00000322989	60	1
ENSG00000170540|ENST00000304414	60	2
ENSG00000213380|ENST00000306875	61	0	127	281	355	471	318
ENSG00000260371|ENST00000563634	61	1
ENSG00000261576|ENST00000562949	61	2
Human MosaicFinder Results Detected at an 70% Percentage Identity Threshold.
gene_id	fusion_event	family_number	start_med_align1	end_med_align1	start_med_align2	end_med_align2	break_point
ENSG00000250644|ENST00000427721	0	0	2	232	225	379	228
ENSG00000117984|ENST00000236671	0	1
ENSG00000244242|ENST00000340134	0	2
ENSG00000257518|ENST00000551595	1	0	57	105	14	36	46
ENSG00000257861|ENST00000547266	1	0	56	105	14	36	46
ENSG00000258043|ENST00000547835	1	0	55	105	14	36	45
ENSG00000258229|ENST00000549822	1	0	53	104	14	36	44
ENSG00000114904|ENST00000233027	1	1
ENSG00000257297|ENST00000551668	1	1
ENSG00000257498|ENST00000547433	1	1
ENSG00000262325|ENST00000572070	1	1
ENSG00000257827|ENST00000548509	1	1
ENSG00000198515|ENST00000402813	1	1
ENSG00000228394|ENST00000453299	1	1
ENSG00000269428|ENST00000595262	1	1
ENSG00000167562|ENST00000540331	1	1
ENSG00000005801|ENST00000399602	1	1
ENSG00000257733|ENST00000551616	1	1
ENSG00000257983|ENST00000548816	1	1
ENSG00000269539|ENST00000601971	1	1
ENSG00000257370|ENST00000546691	1	1
ENSG00000267981|ENST00000597197	1	1
ENSG00000165416|ENST00000343788	1	1
ENSG00000257600|ENST00000547537	1	1
ENSG00000257320|ENST00000553090	1	1
ENSG00000269449|ENST00000601424	1	1
ENSG00000269831|ENST00000599533	1	1
ENSG00000257132|ENST00000548667	1	1
ENSG00000269358|ENST00000600307	1	1
ENSG00000257406|ENST00000552124	1	1
ENSG00000257593|ENST00000553150	1	1
ENSG00000257118|ENST00000548517	1	1
ENSG00000178078|ENST00000314714	1	1
ENSG00000214919|ENST00000399242	1	1
ENSG00000162924|ENST00000295025	1	1
ENSG00000240344|ENST00000286175	1	1
ENSG00000257358|ENST00000547037	1	1
ENSG00000257372|ENST00000552715	1	1
ENSG00000269468|ENST00000602074	1	1
ENSG00000267942|ENST00000601398	1	1
ENSG00000257929|ENST00000548797	1	1
ENSG00000257481|ENST00000551735	1	1
ENSG00000258286|ENST00000399708	1	1
ENSG00000257484|ENST00000549837	1	1
ENSG00000257349|ENST00000547189	1	1
ENSG00000258291|ENST00000548799	1	1
ENSG00000257972|ENST00000548510	1	1
ENSG00000184465|ENST00000448612	1	1
ENSG00000258208|ENST00000547788	1	1
ENSG00000257728|ENST00000549517	1	1
ENSG00000258339|ENST00000548562	1	1
ENSG00000257552|ENST00000553250	1	1
ENSG00000269121|ENST00000597717	1	1
ENSG00000258201|ENST00000547507	1	1
ENSG00000257401|ENST00000549113	1	1
ENSG00000257753|ENST00000547467	1	1
ENSG00000257789|ENST00000550222	1	1
ENSG00000257685|ENST00000551342	1	1
ENSG00000258000|ENST00000445871	1	1
ENSG00000258187|ENST00000548635	1	1
ENSG00000257942|ENST00000548459	1	1
ENSG00000257144|ENST00000551891	1	1
ENSG00000269140|ENST00000599091	1	1
ENSG00000257926|ENST00000547811	1	1
ENSG00000162946|ENST00000366633	1	1
ENSG00000257388|ENST00000548004	1	1
ENSG00000189144|ENST00000339503	1	1
ENSG00000167637|ENST00000324461	1	1
ENSG00000268948|ENST00000597520	1	1
ENSG00000258792|ENST00000550332	1	1
ENSG00000257143|ENST00000550511	1	1
ENSG00000258307|ENST00000549991	1	1
ENSG00000241043|ENST00000451672	1	1
ENSG00000257409|ENST00000547850	1	1
ENSG00000257459|ENST00000548157	1	1
ENSG00000258293|ENST00000548976	1	1
ENSG00000257380|ENST00000549118	1	1
ENSG00000257521|ENST00000551048	1	1
ENSG00000257462|ENST00000546451	1	1
ENSG00000258176|ENST00000549650	1	1
ENSG00000256219|ENST00000538519	1	1
ENSG00000257448|ENST00000548039	1	1
ENSG00000258371|ENST00000549675	1	1
ENSG00000212670|ENST00000391366	1	1
ENSG00000258328|ENST00000552381	1	1
ENSG00000257161|ENST00000547373	1	1
ENSG00000269103|ENST00000547793	1	1
ENSG00000172673|ENST00000543064	1	1
ENSG00000153446|ENST00000315997	1	1
ENSG00000250127|ENST00000504333	1	1
ENSG00000258277|ENST00000551363	1	1
ENSG00000268154|ENST00000600454	1	1
ENSG00000198223|ENST00000417535	1	1
ENSG00000269610|ENST00000602026	1	1
ENSG00000148688|ENST00000413330	1	1
ENSG00000268844|ENST00000593553	1	1
ENSG00000214305|ENST00000398067	1	1
ENSG00000214113|ENST00000500576	1	1
ENSG00000214306|ENST00000447610	1	1
ENSG00000127990|ENST00000445866	1	2
ENSG00000198106|ENST00000507381	2	0	244	268	1	241	242
ENSG00000228394|ENST00000453299	2	1
ENSG00000257593|ENST00000553150	2	1
ENSG00000214113|ENST00000500576	2	1
ENSG00000048471|ENST00000268271	2	2
ENSG00000165416|ENST00000343788	3	0	110	142	11	32	71
ENSG00000114904|ENST00000233027	3	1
ENSG00000257297|ENST00000551668	3	1
ENSG00000257518|ENST00000551595	3	1
ENSG00000228394|ENST00000453299	3	1
ENSG00000269428|ENST00000595262	3	1
ENSG00000257733|ENST00000551616	3	1
ENSG00000257370|ENST00000546691	3	1
ENSG00000267981|ENST00000597197	3	1
ENSG00000257600|ENST00000547537	3	1
ENSG00000257320|ENST00000553090	3	1
ENSG00000269449|ENST00000601424	3	1
ENSG00000257132|ENST00000548667	3	1
ENSG00000257406|ENST00000552124	3	1
ENSG00000257593|ENST00000553150	3	1
ENSG00000257118|ENST00000548517	3	1
ENSG00000178078|ENST00000314714	3	1
ENSG00000214919|ENST00000399242	3	1
ENSG00000162924|ENST00000295025	3	1
ENSG00000257861|ENST00000547266	3	1
ENSG00000257358|ENST00000547037	3	1
ENSG00000257372|ENST00000552715	3	1
ENSG00000269468|ENST00000602074	3	1
ENSG00000257484|ENST00000549837	3	1
ENSG00000257349|ENST00000547189	3	1
ENSG00000258291|ENST00000548799	3	1
ENSG00000257728|ENST00000549517	3	1
ENSG00000258339|ENST00000548562	3	1
ENSG00000257789|ENST00000550222	3	1
ENSG00000258043|ENST00000547835	3	1
ENSG00000257685|ENST00000551342	3	1
ENSG00000258229|ENST00000549822	3	1
ENSG00000258000|ENST00000445871	3	1
ENSG00000258187|ENST00000548635	3	1
ENSG00000257942|ENST00000548459	3	1
ENSG00000257144|ENST00000551891	3	1
ENSG00000257926|ENST00000547811	3	1
ENSG00000257388|ENST00000548004	3	1
ENSG00000258307|ENST00000549991	3	1
ENSG00000241043|ENST00000451672	3	1
ENSG00000257409|ENST00000547850	3	1
ENSG00000257459|ENST00000548157	3	1
ENSG00000258293|ENST00000548976	3	1
ENSG00000257380|ENST00000549118	3	1
ENSG00000257521|ENST00000551048	3	1
ENSG00000257462|ENST00000546451	3	1
ENSG00000258176|ENST00000549650	3	1
ENSG00000256219|ENST00000538519	3	1
ENSG00000257448|ENST00000548039	3	1
ENSG00000258371|ENST00000549675	3	1
ENSG00000258328|ENST00000552381	3	1
ENSG00000257161|ENST00000547373	3	1
ENSG00000258277|ENST00000551363	3	1
ENSG00000268154|ENST00000600454	3	1
ENSG00000269610|ENST00000602026	3	1
ENSG00000268844|ENST00000593553	3	1
ENSG00000214305|ENST00000398067	3	1
ENSG00000214306|ENST00000447610	3	1
ENSG00000239827|ENST00000304932	3	2
ENSG00000167232|ENST00000300619	4	0	490	824	1158	1186	991
ENSG00000114904|ENST00000233027	4	1
ENSG00000205857|ENST00000382119	4	2
ENSG00000255046|ENST00000533405	4	2
ENSG00000167232|ENST00000300619	4	0	457	877	1158	1186	1017
ENSG00000167562|ENST00000540331	4	1
ENSG00000005801|ENST00000399602	4	1
ENSG00000203326|ENST00000474037	4	1
ENSG00000197701|ENST00000526473	4	1
ENSG00000131127|ENST00000240499	4	1
ENSG00000221874|ENST00000391777	4	1
ENSG00000198346|ENST00000396403	4	1
ENSG00000213799|ENST00000458035	4	1
ENSG00000197123|ENST00000421025	4	1
ENSG00000198538|ENST00000457749	4	1
ENSG00000204604|ENST00000595646	4	1
ENSG00000213967|ENST00000525354	4	1
ENSG00000213096|ENST00000357002	4	1
ENSG00000262942|ENST00000577063	4	1
ENSG00000269067|ENST00000594710	4	1
ENSG00000196109|ENST00000397121	4	1
ENSG00000197008|ENST00000440155	4	1
ENSG00000262562|ENST00000571716	4	1
ENSG00000172687|ENST00000311015	4	1
ENSG00000196081|ENST00000418100	4	1
ENSG00000197134|ENST00000594947	4	1
ENSG00000197020|ENST00000358296	4	1
ENSG00000262022|ENST00000574050	4	1
ENSG00000196268|ENST00000392288	4	1
ENSG00000229676|ENST00000456783	4	1
ENSG00000197360|ENST00000357774	4	1
ENSG00000105750|ENST00000328178	4	1
ENSG00000196172|ENST00000402377	4	1
ENSG00000146757|ENST00000328747	4	1
ENSG00000182141|ENST00000356929	4	1
ENSG00000173041|ENST00000309683	4	1
ENSG00000118620|ENST00000261560	4	1
ENSG00000196705|ENST00000311048	4	1
ENSG00000160352|ENST00000596143	4	1
ENSG00000189144|ENST00000339503	4	1
ENSG00000167637|ENST00000324461	4	1
ENSG00000198521|ENST00000354959	4	1
ENSG00000262928|ENST00000573408	4	1
ENSG00000160321|ENST00000397126	4	1
ENSG00000198039|ENST00000476120	4	1
ENSG00000197372|ENST00000359788	4	1
ENSG00000183850|ENST00000327867	4	1
ENSG00000197013|ENST00000358491	4	1
ENSG00000260355|ENST00000570211	4	1
ENSG00000182111|ENST00000420713	4	1
ENSG00000197124|ENST00000397165	4	1
ENSG00000186777|ENST00000419098	4	1
ENSG00000180257|ENST00000357666	4	1
ENSG00000258405|ENST00000421239	4	1
ENSG00000197385|ENST00000360311	4	1
ENSG00000213020|ENST00000543227	4	1
ENSG00000189190|ENST00000338230	4	1
ENSG00000197928|ENST00000333952	4	1
ENSG00000180479|ENST00000328550	4	1
ENSG00000197497|ENST00000396424	4	1
ENSG00000196417|ENST00000396408	4	1
ENSG00000182986|ENST00000595635	4	1
ENSG00000175322|ENST00000590202	4	1
ENSG00000205857|ENST00000382119	4	2
ENSG00000255046|ENST00000533405	4	2
ENSG00000262325|ENST00000572070	5	0	35	434	439	478	436
ENSG00000114904|ENST00000233027	5	1
ENSG00000257498|ENST00000547433	5	2
ENSG00000257518|ENST00000551595	5	2
ENSG00000257827|ENST00000548509	5	2
ENSG00000228394|ENST00000453299	5	2
ENSG00000269428|ENST00000595262	5	2
ENSG00000257983|ENST00000548816	5	2
ENSG00000267981|ENST00000597197	5	2
ENSG00000257593|ENST00000553150	5	2
ENSG00000257861|ENST00000547266	5	2
ENSG00000240344|ENST00000286175	5	2
ENSG00000258286|ENST00000399708	5	2
ENSG00000258291|ENST00000548799	5	2
ENSG00000257972|ENST00000548510	5	2
ENSG00000184465|ENST00000448612	5	2
ENSG00000258208|ENST00000547788	5	2
ENSG00000257552|ENST00000553250	5	2
ENSG00000269121|ENST00000597717	5	2
ENSG00000258201|ENST00000547507	5	2
ENSG00000257401|ENST00000549113	5	2
ENSG00000257753|ENST00000547467	5	2
ENSG00000258043|ENST00000547835	5	2
ENSG00000257685|ENST00000551342	5	2
ENSG00000258229|ENST00000549822	5	2
ENSG00000269140|ENST00000599091	5	2
ENSG00000268948|ENST00000597520	5	2
ENSG00000258792|ENST00000550332	5	2
ENSG00000257143|ENST00000550511	5	2
ENSG00000269103|ENST00000547793	5	2
ENSG00000153446|ENST00000315997	5	2
ENSG00000250127|ENST00000504333	5	2
ENSG00000258277|ENST00000551363	5	2
ENSG00000198223|ENST00000417535	5	2
ENSG00000214113|ENST00000500576	5	2
ENSG00000262325|ENST00000572070	5	0	439	478	1	438	438
ENSG00000257498|ENST00000547433	5	1
ENSG00000257518|ENST00000551595	5	1
ENSG00000257827|ENST00000548509	5	1
ENSG00000228394|ENST00000453299	5	1
ENSG00000269428|ENST00000595262	5	1
ENSG00000257983|ENST00000548816	5	1
ENSG00000267981|ENST00000597197	5	1
ENSG00000257593|ENST00000553150	5	1
ENSG00000257861|ENST00000547266	5	1
[truncated: 349 more rows]
