# Supplementary material for: Gene Fusions Derived by Transcriptional Readthrough are Driven by Segmental Duplication in Human
Source: Genome Biol Evol. 2019 Aug 10;11(9):2678–90. doi: 10.1093/gbe/evz163 (PMC6764479; doi:10.1093/gbe/evz163)
Supplement: evz163_Supplementary_Data [file evz163_supplementary_data.zip › Supplementary_File_2.xlsx]

## Sheet: Table1_ExpressionData_AltTrans
RNA sequencing and RT-qPCR results combined with information on alternative transcripts
	No expression found
	Evidence for expression found
Source	SRA Project Number	Species	Tissue	ENSG00000111780	ENSG00000131152	ENSG00000137878	ENSG00000206402	ENSG00000224740	ENSG00000226603	ENSG00000236902	ENSG00000248167	ENSG00000248592	ENSG00000249590	ENSG00000249773	ENSG00000250021	ENSG00000250349	ENSG00000250641	ENSG00000250644	ENSG00000255439	ENSG00000255526	ENSG00000255730	ENSG00000257390	ENSG00000258635	ENSG00000258643	ENSG00000258880	ENSG00000259066	ENSG00000259101	ENSG00000260342	ENSG00000262660	ENSG00000269035	ENSMMUG00000015878	ENSMUSG00000052031	ENSMUSG00000089837	ENSMUSG00000092463	ENSMUSG00000093575	ENSMUSG00000093789	ENSPPYG00000012137	ENSPTRG00000028525
			Frequency of Accurate Transcripts	0	0	0	0	0	0	0	1	1	0	0	0	0	0	0	0	0	0	0	0	0	0	0	0	0	0	0	0	0	0	0	0	0	0	0
NCBI RNA Database		Human	Frequency of Alternative Transcripts	0	0	8	0	0	0	0	0	0	0	0	1	0	0	0	2	1	0	0	0	0	0	0	0	0	0	0	0	0	0	0	0	2	1	0
Life Technologies	RT-qPCR analysis	Human	Brain				na				na	na																			na	na	na	na	na	na	na	na
Body Map	ERR030890	Human	Brain
Body Map	ERR030882	Human	Brain
Brawand	SRR306838	Human	Brain, frontal cortex
Brawand	SRR306839	Human	Brain, prefrontal cortex
Brawand	SRR306840	Human	Brain, prefrontal cortex
Brawand	SRR306841	Human	Brain, frontal cortex
Brawand	SRR306842	Human	Brain, prefrontal cortex
Brawand	SRR306843	Human	Brain, temporal lobe
Brawand	SRR306844	Human	Cerebellum
Brawand	SRR306845/46	Human	Cerebellum
Life Technologies	RT-qPCR analysis	Human	Liver				na				na	na																			na	na	na	na	na	na	na	na
Body Map	ERR030887	Human	Liver
Body Map	ERR030895	Human	Liver
Brawand	SRR306850	Human	Heart
Brawand	SRR306848/SRR306849	Human	Heart
Brawand	SRR306847	Human	Heart
Body Map	ERR030886	Human	Heart
Body Map	ERR030893	Human	Kidney
Body Map	ERR030885	Human	Kidney
Brawand	SRR306853	Human	Kidney
Brawand	SRR306851	Human	Kidney
Brawand	SRR306852/53	Human	Kidney
Body Map	ERR030879	Human	Lung
Body Map	ERR030896	Human	Lung
Life Technologies	RT-qPCR analysis	Human	Lung																												na	na	na	na	na	na	na	na
Body Map	ERR030899	Human	Skeletal muscle
Body Map	ERR030876	Human	Skeletal muscle
Life Technologies	RT-qPCR analysis	Human	Placenta				na				na	na																			na	na	na	na	na	na	na	na
Body Map	ERR030873	Human	Testis
Body Map	ERR030902	Human	Testis
Life Technologies	RT-qPCR analysis	Human	Testis																												na	na	na	na	na	na	na	na
Brawand	SRR306858	Human	Testis
Brawand	SRR306857	Human	Testis
Brawand	SRR306856	Human	Liver
Brawand	SRR306854/SRR306855	Human	Liver
NCBI RNA Database		Chimpanzee	Frequency of Accurate Transcripts	0	0	0	0	0	0	0	0	0	0	0	0	0	0	0	0	0	0	0	0	0	0	0	0	0	0	0	0	0	0	0	0	0	0	0
NCBI RNA Database		Chimpanzee	Frequency of Alternative Transcripts	0	0	0	0	0	0	0	0	0	0	2	0	0	0	0	2	0	0	0	0	0	0	0	0	0	0	0	0	0	0	0	0	1	1	0
Brawand	SRR306811	Chimpanzee	Brain, prefrontal cortex
Brawand	SRR306812	Chimpanzee	Brain, prefrontal cortex
Brawand	SRR306813	Chimpanzee	Brain, prefrontal cortex
Brawand	SRR306814	Chimpanzee	Brain, prefrontal cortex
Brawand	SRR306815	Chimpanzee	Brain, prefrontal cortex
Brawand	SRR306816	Chimpanzee	Brain, prefrontal cortex
Brawand	SRR306817	Chimpanzee	Cerebellum
Brawand	SRR306818	Chimpanzee	Cerebellum
Brawand	SRR306819	Chimpanzee	Heart
Brawand	SRR306820	Chimpanzee	Heart
Brawand	SRR306821	Chimpanzee	Kidney
Brawand	SRR306822	Chimpanzee	Kidney
Brawand	SRR306823	Chimpanzee	Liver
Brawand	SRR306824	Chimpanzee	Liver
Brawand	SRR306825/26	Chimpanzee	Testis
NCBI RNA Database		Bonobo	Frequency of Accurate Transcripts	0	0	0	0	0	0	0	0	0	0	0	0	0	0	0	0	0	0	0	0	0	0	0	0	0	0	0	0	0	0	0	0	0	0	0
NCBI RNA Database		Bonobo	Frequency of Alternative Transcripts	0	0	0	0	0	0	0	0	1	0	0	0	0	0	0	4	0	0	0	0	0	0	0	0	0	0	0	0	0	0	0	0	1	0	0
Brawand	SRR306835	Bonobo	Liver
Brawand	SRR306832	Bonobo	Heart
Brawand	SRR306827	Bonobo	Brain
Brawand	SRR306828	Bonobo	Brain
Brawand	SRR306829	Bonobo	Cerebellum
Brawand	SRR306830	Bonobo	Cerebellum
Brawand	SRR306831	Bonobo	Heart
Brawand	SRR306832	Bonobo	Heart
Brawand	SRR306833	Bonobo	Kidney
Brawand	SRR306834	Bonobo	Kidney
Brawand	SRR306835	Bonobo	Liver
Brawand	SRR306836	Bonobo	Liver
Brawand	SRR306837	Bonobo	Testis
NCBI RNA Database		Gorilla	Frequency of Accurate Transcripts	0	0	0	0	0	0	0	0	0	0	0	0	0	0	0	0	0	0	0	0	0	0	0	0	0	0	0	0	0	0	0	0	0	0	0
NCBI RNA Database		Gorilla	Frequency of Alternative Transcripts	0	0	0	0	0	0	0	0	1	0	0	2	0	0	0	1	0	0	0	0	0	0	0	0	0	0	1	0	0	0	0	0	0	0	0
Brawand	SRR306801/00	Gorilla	Brain
Brawand	SRR306802	Gorilla	Brain
Brawand	SRR306803	Gorilla	Cerebellum
Brawand	SRR306804	Gorilla	Heart
Brawand	SRR306805	Gorilla	Heart
Brawand	SRR306806	Gorilla	Kidney
Brawand	SRR306807	Gorilla	Kidney
Brawand	SRR306808	Gorilla	Liver
Brawand	SRR306809	Gorilla	Liver
Brawand	SRR306810	Gorilla	Testis
NCBI RNA Database		Orangutan	Frequency of Accurate Transcripts	0	0	0	0	0	0	0	0	0	0	0	0	0	0	0	0	0	0	0	0	0	0	0	0	0	0	0	0	0	0	0	0	0	0	0
NCBI RNA Database		Orangutan	Frequency of Alternative Transcripts	0	0	0	0	0	0	0	0	0	0	2	0	0	0	0	3	0	0	0	0	0	0	0	0	0	0	0	0	0	0	0	0	1	0	0
Brawand	SRR306791	Orangutan	Brain, prefrontal cortex
Brawand	SRR306792	Orangutan	Brain, prefrontal cortex
Brawand	SRR306793	Orangutan	Cerebellum
Brawand	SRR306794	Orangutan	Heart
Brawand	SRR306795	Orangutan	Heart
Brawand	SRR306796	Orangutan	Kidney
Brawand	SRR306797	Orangutan	Kidney
Brawand	SRR306798	Orangutan	Liver
Brawand	SRR306799	Orangutan	Liver
NCBI RNA Database		Macaque	Frequency of Accurate Hits	0	0	0	1	0	1	1	0	0	0	0	0	0	1	0	0	0	0	0	1	0	1	0	1	0	0	0	0	0	0	0	0	0	0	0
NCBI RNA Database		Macaque	Frequency of Alternative Transcripts	0	0	4	0	0	0	0	0	1	1	0	0	0	0	0	1	0	0	0	0	0	0	0	0	1	0	0	0	0	1	0	0	0	1	0
Brawand	SRR306777	Macaque	Brain
Brawand	SRR306778	Macaque	Brain
Brawand	SRR306779	Macaque	Brain, prefrontal cortex
Brawand	SRR306780	Macaque	Cerebellum
Brawand	SRR306781	Macaque	Cerebellum
Brawand	SRR306782	Macaque	Heart
Brawand	SRR306783	Macaque	Heart
Brawand	SRR306784	Macaque	Kidney
Brawand	SRR306785	Macaque	Kidney
Brawand	SRR306786	Macaque	Liver
Brawand	SRR306787/SRR306788	Macaque	Liver
Brawand	SRR306789	Macaque	Testis
Brawand	SRR306790	Macaque	Testis
NCBI RNA Database		Mouse	Frequency of Accurate Hits	0	0	0	0	0	0	0	0	0	0	0	0	0	0	0	0	0	0	0	0	0	0	0	0	0	0	0	0	1	0	0	0	0	0	0
NCBI RNA Database		Mouse	Frequency of Alternative Transcripts	0	0	0	0	0	0	0	0	0	0	0	0	0	0	0	0	0	0	0	0	0	0	0	0	0	0	0	0	3	2	0	0	1	0	0
CRI*	SRR579545	Mouse	Brain
CRI*	SRR579546	Mouse	Brain
Brawand	SRR306757/SRR306760	Mouse	Brain
Brawand	SRR306758/SRR306761	Mouse	Brain
Brawand	SRR306759/SRR306762	Mouse	Brain
Brawand	SRR306763	Mouse	Cerebellum
Brawand	SRR306764	Mouse	Cerebellum
Brawand	SRR306765	Mouse	Cerebellum
CRI*	SRR579547	Mouse	Liver
Brawand	SRR306774	Mouse	Liver
Brawand	SRR306773	Mouse	Liver
Brawand	SRR306772	Mouse	Liver
CRI*	SRR579548	Mouse	Kidney
Brawand	SRR306769	Mouse	Kidney
Brawand	SRR306770	Mouse	Kidney
Brawand	SRR306771	Mouse	Kidney
CRI*	SRR579549	Mouse	Heart
Brawand	SRR306766	Mouse	Heart
Brawand	SRR306767	Mouse	Heart
Brawand	SRR306768	Mouse	Heart
CRI*	SRR579550	Mouse	Skeletal muscle
Brawand	SRR306776	Mouse	Testis
Brawand	SRR306775	Mouse	Testis
NCBI RNA Database		Opossum	Frequency of Accurate Hits	0	0	0	0	0	0	0	0	0	0	0	0	0	0	0	0	0	0	0	0	0	0	0	0	0	0	0	0	0	0	0	0	0	0	0
NCBI RNA Database		Opossum	Frequency of Alternative Transcripts	0	0	0	0	0	0	0	0	0	0	0	0	0	0	0	0	0	0	0	0	0	0	0	0	0	0	0	0	0	0	0	0	0	0	0
Brawand	SRR306742/SRR306743	Opossum	Brain
Brawand	SRR306744	Opossum	Brain
Brawand	SRR306745	Opossum	Cerebellum
Brawand	SRR306746	Opossum	Cerebellum
Brawand	SRR306747/SRR306748	Opossum	Heart
Brawand	SRR306749/SRR306750	Opossum	Heart
Brawand	SRR306751	Opossum	Kidney
Brawand	SRR306752	Opossum	Kidney
Brawand	SRR306753	Opossum	Liver
Brawand	SRR306754	Opossum	Liver
Brawand	SRR306755	Opossum	Testis
Brawand	SRR306756	Opossum	Testis
NCBI RNA Database		Platypus	Frequency of Accurate Hits	0	0	0	0	0	0	0	0	0	0	0	0	0	0	0	0	0	0	0	0	0	0	0	0	0	0	0	0	0	0	0	0	0	0	0
NCBI RNA Database		Platypus	Frequency of Alternative Transcripts	0	0	0	0	0	0	0	0	0	0	0	0	0	0	0	0	0	0	0	0	0	0	0	0	0	0	0	0	0	0	0	0	0	0	0
Brawand	SRR306725/SRR306724	Platypus	Brain
Brawand	SRR306727/SRR306726	Platypus	Brain
Brawand	SRR306728	Platypus	Cerebellum
Brawand	SRR306729	Platypus	Cerebellum
Brawand	SRR306730	Platypus	Heart
Brawand	SRR306731	Platypus	Heart
Brawand	SRR306733/SRR306734	Platypus	Kidney
Brawand	SRR306732	Platypus	Kidney
Brawand	SRR306737/SRR306738	Platypus	Liver
Brawand	SRR306735/SRR306736	Platypus	Liver
Brawand	SRR306740/SRR306739	Platypus	Testis
Brawand	SRR306741	Platypus	Testis
CRI*	SRR579556	Lizard	Brain
CRI*	SRR579557	Lizard	Liver
CRI*	SRR579558	Lizard	Heart
CRI*	SRR579559	Lizard	Skeletal muscle
CRI*	SRR579560	Frog	Brain
CRI*	SRR579561	Frog	Liver
CRI*	SRR579562	Frog	Kidney
CRI*	SRR579563	Frog	Heart
CRI*	SRR579564	Frog	Skeletal muscle
NCBI RNA Database		Chicken	Frequency of Accurate Hits	0	0	0	0	0	0	0	0	0	0	0	0	0	0	0	0	0	0	0	0	0	0	0	0	0	0	0	0	0	0	0	0	0	0	0
NCBI RNA Database		Chicken	Frequency of Alternative Transcripts	0	0	0	0	0	0	0	0	0	0	0	0	0	0	0	0	0	0	0	0	0	0	0	0	0	0	0	0	0	0	0	0	0	0	0
CRI*	SRR579551	Chicken	Brain
Brawand	SRR306710	Chicken	Brain
Brawand	SRR306711	Chicken	Brain
Brawand	SRR306712	Chicken	Cerebellum
Brawand	SRR306713	Chicken	Cerebellum
CRI*	SRR579552	Chicken	Liver
Brawand	SRR306719/SRR306720	Chicken	Liver
Brawand	SRR306718	Chicken	Liver
CRI*	SRR579553	Chicken	Kidney
Brawand	SRR306717	Chicken	Kidney
Brawand	SRR306716	Chicken	Kidney
CRI*	SRR579554	Chicken	Heart
Brawand	SRR306715	Chicken	Heart
Brawand	SRR306714	Chicken	Heart
CRI*	SRR579555	Chicken	Skeletal muscle
Brawand	SRR306722/SRR306721	Chicken	Testis
Brawand	SRR306723	Chicken	Testis
CRI*	SRR579565	Pufferfish	Brain

## Sheet: Table2_DifferentialExp
EDGEr Differential Expression Analysis Across Primate Species
Yes	Significant levels of differential expression found
No	No significant differentiation of expression found
Gorilla_DE_Analysis								Chimpanzee_DE_Analysis								Macaque_DE_Analysis								Mouse_DE_Analysis								Orangutan_DE_Analysis							Human_DE_Analysis
ENSGGOG00000004374	Brain	Cerebellum	Heart	Kidney	Liver	Testis		ENSPTRG00000012066	Brain	Cerebellum	Heart	Kidney	Liver	Testis		ENSMMUG00000021543	Brain	Cerebellum	Heart	Kidney	Liver	Testis		ENSMUSG00000052031	Brain	Cerebellum	Heart	Kidney	Liver	Testis		ENSPPYG00000008570	Brain	Cerebellum	Heart	Kidney	Liver		ENSG00000137878	Brain	Cerebellum	Heart	Kidney	Liver	Testis
Brain		No	Yes	Yes	Yes	Yes		Brain		No	Yes	No	Yes	Yes		Brain		Yes	Yes	Yes	Yes	Yes		Brain		No	Yes	No	No	Yes		Brain		No	No	No	No		Brain		Yes	Yes	No	Yes	Yes
Cerebellum			Yes	Yes	Yes	Yes		Cerebellum			No	No	No	Yes		Cerebellum			Yes	Yes	Yes	Yes		Cerebellum			No	No	No	Yes		Cerebellum			Yes	No	Yes		Cerebellum			Yes	No	Yes	Yes
Heart				No	No	No		Heart				No	No	Yes		Heart				No	Yes	No		Heart				no	no	Yes		Heart				No	No		Heart				Yes	Yes	Yes
Kidney					No	No		Kidney					No	Yes		Kidney					No	Yes		Kidney					No	Yes		Kidney					No		Kidney					No	No
Liver						No		Liver						Yes		Liver						Yes		Liver						Yes		Liver							Liver						No
Testis								Testis								Testis								Testis								ENSPPYG00000012721	Brain	Cerebellum	Heart	Kidney	Liver		Testis
ENSGGOG00000006983	Brain	Cerebellum	Heart	Kidney	Liver	Testis		ENSPTRG00000020751	Brain	Cerebellum	Heart	Kidney	Liver	Testis		ENSMMUG00000010036	Brain	Cerebellum	Heart	Kidney	Liver	Testis										Brain		No	No	No	No		ENSG00000250588	Brain	Cerebellum	Heart	Kidney	Liver	Testis
Brain		No	Yes	No	No	No		Brain		No	Yes	Yes	No	Yes		Brain		No	Yes	Yes	Yes	Yes										Cerebellum			No	No	No		Brain		Yes	Yes	Yes	Yes	Yes
Cerebellum			Yes	No	No	No		Cerebellum			Yes	Yes	No	Yes		Cerebellum			Yes	Yes	Yes	Yes										Heart				No	No		Cerebellum			No	No	No	No
Heart				No	No	Yes		Heart				No	Yes	No		Heart				No	No	Yes										Kidney					No		Heart				No	No	No
Kidney					No	Yes		Kidney					Yes	No		Kidney					No	Yes										Liver							Kidney					No	No
Liver						Yes		Liver						Yes		Liver						Yes										ENSPPYG00000001815	Brain	Cerebellum	Heart	Kidney	Liver		Liver						No
Testis								Testis								Testis																Brain		No	Yes	No	Yes		Testis
ENSGGOG00000013586	Brain	Cerebellum	Heart	Kidney	Liver	Testis		ENSPTRG00000008624	Brain	Cerebellum	Heart	Kidney	Liver	Testis		ENSMMUG00000002664	Brain	Cerebellum	Heart	Kidney	Liver	Testis										Cerebellum			Yes	No	Yes		ENSG00000185304	Brain	Cerebellum	Heart	Kidney	Liver	Testis
Brain		No	Yes	No	No	No		Brain		No	No	No	No	Yes		Brain		No	No	Yes	Yes	Yes										Heart				No	No		Brain		Yes	No	No	No	Yes
Cerebellum			Yes	No	No	No		Cerebellum			No	Yes	No	Yes		Cerebellum			No	Yes	Yes	No										Kidney					No		Cerebellum			Yes	No	No	No
Heart				Yes	Yes	Yes		Heart				No	No	Yes		Heart				No	Yes	No										Liver							Heart				No	No	No
Kidney					No	No		Kidney					Yes	Yes		Kidney					No	No										ENSPPYG00000018938	Brain	Cerebellum	Heart	Kidney	Liver		Kidney					No	No
Liver						No		Liver						Yes		Liver						Yes										Brain		No	Yes	Yes	Yes		Liver						No
Testis								Testis								Testis																Cerebellum			Yes	Yes	Yes		Testis
ENSGGOG00000024005	Brain	Cerebellum	Heart	Kidney	Liver	Testis		ENSPTRG00000028525	Brain	Cerebellum	Heart	Kidney	Liver	Testis		ENSMMUG00000011880	Brain	Cerebellum	Heart	Kidney	Liver	Testis										Heart				No	No
Brain		No	No	No	Yes	No		Brain		No	No	No	No	No		Brain						Yes										Kidney					No
Cerebellum			No	No	Yes	Yes		Cerebellum			No	No	Yes	No		Cerebellum						Yes										Liver
Heart				No	Yes	Yes		Heart				no	Yes	Yes		Heart						Yes										ENSPPYG00000020005	Brain	Cerebellum	Heart	Kidney	Liver
Kidney					Yes	Yes		Kidney					no	Yes		Kidney						Yes										Brain		No	Yes	nO	No
Liver						No		Liver						Yes		Liver						Yes										Cerebellum			Yes	No	No
Testis								Testis								Testis																Heart				No	No
ENSGGOG00000014377	Brain	Cerebellum	Heart	Kidney	Liver	Testis										ENSMMUG00000007426	Brain	Cerebellum	Heart	Kidney	Liver	Testis										Kidney					No
Brain						Yes										Brain																Liver
Cerebellum						Yes										Cerebellum					Yes											ENSPPYG00000012137	Brain	Cerebellum	Heart	Kidney	Liver
Heart						Yes										Heart																Brain		No	Yes	No	No
Kidney						Yes										Kidney																Cerebellum			No	No	No
Liver						Yes										Liver																Heart				No	No
Testis																Testis																Kidney					No
ENSGGOG00000026426	Brain	Cerebellum	Heart	Kidney	Liver	Testis										ENSMMUG00000015878	Brain	Cerebellum	Heart	Kidney	Liver	Testis										Liver
Brain																Brain																ENSPPYG00000002978	Brain	Cerebellum	Heart	Kidney	Liver
Cerebellum																Cerebellum																Brain		No	Yes	No	No
Heart																Heart																Cerebellum			No	No	No
Kidney																Kidney																Heart				No	No
Liver						Yes										Liver																Kidney					No
Testis																Testis																Liver
																																ENSPPYG00000016278	Brain	Cerebellum	Heart	Kidney	Liver
																																Brain		No	No	No	No
																																Cerebellum			No	No	No
																																Heart				No	No
																																Kidney					No
																																Liver
																																ENSPPYG00000017527	Brain	Cerebellum	Heart	Kidney	Liver
																																Brain		No	No	No	Yes
																																Cerebellum			No	No	No
																																Heart				No	No
																																Kidney					No
																																Liver
																																ENSPPYG00000029793	Brain	Cerebellum	Heart	Kidney	Liver
																																Brain
																																Cerebellum
																																Heart
																																Kidney
																																Liver
																																ENSPPYG00000019922	Brain	Cerebellum	Heart	Kidney	Liver
																																Brain
																																Cerebellum
																																Heart
																																Kidney
																																Liver

## Sheet: Table3_GeneExpFrequency
Ztests (one & two tailed) to test for significant frequencies of fusion and parent genes expressed across all percentage identity thresholds in all tissues
	Significant frequencies of genes expressed in this tissue when compared to all tissues on average
	No significant frequencies of genes expressed in this tissue when compared to all tissues on average
	Information not available for analysis
Parent Gene Frequency of Expression Analysis Across Tissues
One tailed p-value (over 5 reads @ 90%)								Two tailed p-value (over 5 reads @ 90%)							One tailed p-value (over 5 reads @ 80%)							Two tailed p-value (over 5 reads @ 80%)								One tailed p-value (over 5 reads @ 70%)							Two tailed p-value (over 5 reads @ 70%)
	Human	Chimpanzee	Gorilla	Orangutan	Macaque	Mouse		Human	Chimpanzee	Gorilla	Orangutan	Macaque	Mouse			Human	Chimpanzee	Gorilla	Orangutan	Macaque	Mouse		Human	Chimpanzee	Gorilla	Orangutan	Macaque	Mouse			Human	Chimpanzee	Gorilla	Orangutan	Macaque	Mouse		Human	Chimpanzee	Gorilla	Orangutan	Macaque	Mouse
Brain							Brain								Brain							Brain								Brain							Brain
Cerebellum							Cerebellum								Cerebellum							Cerebellum								Cerebellum							Cerebellum
Heart							Heart								Heart							Heart								Heart							Heart
Kidney							Kidney								Kidney							Kidney								Kidney							Kidney
Liver							Liver								Liver							Liver								Liver							Liver
Testis							Testis								Testis							Testis								Testis							Testis
One tailed p-value (over 3 reads @ 90%)								Two tailed p-value (over 3 reads @ 90%)							One tailed p-value (over 3 reads @ 80%)							Two tailed p-value (over 3 reads @ 80%)								One tailed p-value (over 3 reads @ 70%)							Two tailed p-value (over 3 reads @ 70%)
	Human	Chimpanzee	Gorilla	Orangutan	Macaque	Mouse		Human	Chimpanzee	Gorilla	Orangutan	Macaque	Mouse			Human	Chimpanzee	Gorilla	Orangutan	Macaque	Mouse		Human	Chimpanzee	Gorilla	Orangutan	Macaque	Mouse			Human	Chimpanzee	Gorilla	Orangutan	Macaque	Mouse		Human	Chimpanzee	Gorilla	Orangutan	Macaque	Mouse
Brain							Brain								Brain							Brain								Brain							Brain
Cerebellum							Cerebellum								Cerebellum							Cerebellum								Cerebellum							Cerebellum
Heart							Heart								Heart							Heart								Heart							Heart
Kidney							Kidney								Kidney							Kidney								Kidney							Kidney
Liver							Liver								Liver							Liver								Liver							Liver
Testis							Testis								Testis							Testis								Testis							Testis
One tailed p-value (over 1 reads @ 90%)								Two tailed p-value (over 1 reads @ 90%)							One tailed p-value (over 1 reads @ 80%)							Two tailed p-value (over 1 reads @ 80%)								One tailed p-value (over 1 reads @ 70%)							Two tailed p-value (over 1 reads @ 70%)
	Human	Chimpanzee	Gorilla	Orangutan	Macaque	Mouse		Human	Chimpanzee	Gorilla	Orangutan	Macaque	Mouse			Human	Chimpanzee	Gorilla	Orangutan	Macaque	Mouse		Human	Chimpanzee	Gorilla	Orangutan	Macaque	Mouse			Human	Chimpanzee	Gorilla	Orangutan	Macaque	Mouse		Human	Chimpanzee	Gorilla	Orangutan	Macaque	Mouse
Brain							Brain								Brain							Brain								Brain							Brain
Cerebellum							Cerebellum								Cerebellum							Cerebellum								Cerebellum							Cerebellum
Heart							Heart								Heart							Heart								Heart							Heart
Kidney							Kidney								Kidney							Kidney								Kidney							Kidney
Liver							Liver								Liver							Liver								Liver							Liver
Testis							Testis								Testis							Testis								Testis							Testis
Fusion Gene Frequency of Expression Analysis Across Tissues
One tailed p-value (reads over 1 @90%)							Two tailed p-value (reads over 1 @90%)									Human	Chimpanzee	Gorilla	Orangutan	Macaque	Mouse		Human	Chimpanzee	Gorilla	Orangutan	Macaque	Mouse			Human	Chimpanzee	Gorilla	Orangutan	Macaque	Mouse		Human	Chimpanzee	Gorilla	Orangutan	Macaque	Mouse
	Human	Chimpanzee	Gorilla	Orangutan	Macaque	Mouse		Human	Chimpanzee	Gorilla	Orangutan	Macaque	Mouse		Brain							Brain								Brain							Brain
Brain							Brain								Cerebellum							Cerebellum								Cerebellum							Cerebellum
Cerebellum							Cerebellum								Heart							Heart								Heart							Heart
Heart							Heart								Kidney							Kidney								Kidney							Kidney
Kidney							Kidney								Liver							Liver								Liver							Liver
Liver							Liver								Testis							Testis								Testis							Testis
Testis							Testis
One tailed p-value (reads over 1 @80%)							Two tailed p-value (reads over 1 @ 80%)								One tailed p-value (reads over 3 @ 80%)							Two tailed p-value (reads over 3 @ 80%)								One tailed p-value (reads over 5 @ 80%)							Two tailed p-value (reads over 5 @ 80%)
	Human	Chimpanzee	Gorilla	Orangutan	Macaque	Mouse		Human	Chimpanzee	Gorilla	Orangutan	Macaque	Mouse			Human	Chimpanzee	Gorilla	Orangutan	Macaque	Mouse		Human	Chimpanzee	Gorilla	Orangutan	Macaque	Mouse			Human	Chimpanzee	Gorilla	Orangutan	Macaque	Mouse		Human	Chimpanzee	Gorilla	Orangutan	Macaque	Mouse
Brain							Brain								Brain							Brain								Brain							Brain
Cerebellum							Cerebellum								Cerebellum							Cerebellum								Cerebellum							Cerebellum
Heart							Heart								Heart							Heart								Heart							Heart
Kidney							Kidney								Kidney							Kidney								Kidney							Kidney
Liver							Liver								Liver							Liver								Liver							Liver
Testis							Testis								Testis							Testis								Testis							Testis
One tailed p-value (reads over 1 @ 70%)							Two tailed p-value (reads over 1 @ 70%)								One tailed p-value (reads over 3 @ 70%)							Two tailed p-value (reads over 3 @ 70%)								One tailed p-value (reads over 5 @ 70%)							Two tailed p-value (reads over 5 @ 70%)
	Human	Chimpanzee	Gorilla	Orangutan	Macaque	Mouse		Human	Chimpanzee	Gorilla	Orangutan	Macaque	Mouse			Human	Chimpanzee	Gorilla	Orangutan	Macaque	Mouse		Human	Chimpanzee	Gorilla	Orangutan	Macaque	Mouse			Human	Chimpanzee	Gorilla	Orangutan	Macaque	Mouse		Human	Chimpanzee	Gorilla	Orangutan	Macaque	Mouse
Brain							Brain								Brain							Brain								Brain							Brain
Cerebellum							Cerebellum								Cerebellum							Cerebellum								Cerebellum							Cerebellum
Heart							Heart								Heart							Heart								Heart							Heart
Kidney							Kidney								Kidney							Kidney								Kidney							Kidney
Liver							Liver								Liver							Liver								Liver							Liver
Testis							Testis								Testis							Testis								Testis							Testis
