# Supplementary material for: Gene Fusions Derived by Transcriptional Readthrough are Driven by Segmental Duplication in Human
Source: Genome Biol Evol. 2019 Aug 10;11(9):2678–90. doi: 10.1093/gbe/evz163 (PMC6764479; doi:10.1093/gbe/evz163)
Supplement: evz163_Supplementary_Data [file evz163_supplementary_data.zip › Supplementary_File_3.xlsx]

## Sheet: Table1_FunctionalEnrichment
Functional Enrichment Results Across All Percentage Identity Thresholds using GOrilla
Functional enrichment results for human parent genes of fusion found using MosaicFinder with a soft threshold of 70% identity.
GO Terms	Description	P-Values	FDR q-value
GO:0003677	DNA binding	7.41e-37	2.32e-34
GO:0003676	Nucleic acid binding	1.3e-31	2.03e-29
GO:1901363	Heterocyclic compound binding	1.08e-26	1.13e-24
GO:0097159	Organic cyclic compound binding	1.08e-26	8.45e-25
GO:0043169	Cation binding	1.53e-24	9.57e-23
GO:0046872	Metal ion binding	1.53e-24	7.98e-23
GO:0043167	Ion binding	1.01e-20	4.52e-19
GO:0005488	Binding	1.27e-12	4.99e-11
GO:0001071	Nucleic acid binding transcription factor activity	4.53e-08	1.58e-06
GO:0003700	Sequence-specific DNA binding transcription factor activity	4.53e-08	1.42e-06
GO:0003674	Molecular_function	8.18e-07	2.33e-05
GO:0005515	Protein binding	0.000147	0.00385
GO:0004175	Endopeptidase activity	0.000373	0.00898
Functional enrichment results for human parent genes of fusions found using MosaicFinder with a soft threshold of 80% identity.
GO Terms	Description	P-Values	FDR q-value
GO:0003677	DNA binding	1.02e-16	2.65e-14
GO:0003676	Nucleic acid binding	3.2e-13	4.16e-11
GO:1901363	Heterocyclic compound binding	2.24e-12	1.94e-10
GO:0097159	Organic cyclic compound binding	2.24e-12	1.45e-10
GO:0043169	Cation binding	1.03e-11	5.35e-10
GO:0046872	Metal ion binding	1.03e-11	4.45e-10
GO:0043167	Ion binding	5.39e-10	2e-08
GO:0005488	Binding	1.31e-06	4.25e-05
GO:0001071	Nucleic acid binding transcription factor activity	1.26e-05	0.000363
GO:0003700	Sequence-specific DNA binding transcription factor activity	1.26e-05	0.000327
GO:0003674	Molecular_function	3.76e-05	0.000888
Functional enrichment results for human fusion genes using MosaicFinder with a soft threshold of 50% identity.
GO Terms	Description	P-Values	FDR q-value
GO:0005509	Calcium ion binding	4.54e-07	0.000115
Functional enrichment results for mouse parent genes of fusions found using MosaicFinder with a soft threshold of 70% identity.
GO Terms	Description	P-Values	FDR q-value
GO:0043169	Cation binding	3.04e-21	2.73e-19
GO:0043167	Ion binding	3.04e-21	1.37e-19
GO:0046872	Metal ion binding	3.04e-21	9.11e-20
GO:0005488	Binding	4.51e-14	1.01e-12
GO:0001071	Nucleic acid binding transcription factor activity	8.67e-06	0.000156
GO:0003700	Sequence-specific DNA binding transcription factor activity	8.67e-06	0.00013
GO:0004984	Olfactory receptor activity	0.000106	0.00136
GO:0004930	G-protein coupled receptor activity	0.000106	0.00119

## Sheet: Table2_LocationAnalysis
Synteny Analysis of Human Fusion Gene Parents Across Species
	Read-through Event (parents lie adjacent)
	Evidence for parent genes on different chromosomes contigs
	Parent Ortholog missing
	1	2	3	4	5	6	7	8	9	10	11	12	13	14	15	16	17	18	19	20	44	45	46	47	48	49	50	51	52	53	54	56	57	58	59
Species	ENSG00000249967	ENSG00000250021	ENSG00000250151	ENSG00000250232	ENSG00000130962	ENSG00000250641	ENSG00000250644	ENSG00000255526	ENSG00000255730	ENSG00000257390	ENSG00000258465	ENSG00000258635	ENSG00000258643	ENSG00000258880	ENSG00000259066	ENSG00000259101	ENSG00000260342	ENSG00000261740	ENSG00000262660	ENSG00000269035	ENSG00000258417	ENSG00000250588	ENSG00000249773	ENSG00000248592	ENSG00000255439	ENSG00000248167	ENSG00000171931	ENSG00000142539	ENSG00000249590	ENSG00000137878	ENSG00000161939	ENSG00000131152	ENSG00000260342	ENSG00000213380	ENSG00000248354	Species
Human																																				Human
Chimp																																				Chimp
Gorilla																																				Gorilla
Orangutan																																				Orangutan
Gibbon																																				Gibbon
Baboon																																				Baboon
Macaquw																																				Macaquw
Marmoset																																				Marmoset
Tarsier																																				Tarsier
Rat																																				Rat
Mouse																																				Mouse
Guinea Pig																																				Guinea Pig
Dolphin																																				Dolphin
Cow																																				Cow
Pig																																				Pig
Horse																																				Horse
Microbat																																				Microbat
Dog																																				Dog
Cat																																				Cat
Elephant																																				Elephant
Opossom																																				Opossom
Platypus																																				Platypus
Chicken																																				Chicken
Ceolocanth																																				Ceolocanth
ZebraFish																																				ZebraFish
