# Supplementary material for: Gene Fusions Derived by Transcriptional Readthrough are Driven by Segmental Duplication in Human
Source: Genome Biol Evol. 2019 Aug 10;11(9):2678–90. doi: 10.1093/gbe/evz163 (PMC6764479; doi:10.1093/gbe/evz163)
Supplement: evz163_Supplementary_Data [file evz163_supplementary_data.zip › Supplementary_File_4.xlsx]

## Sheet: Sequences
Table 1
Oligo number	Orientation	Sequence (5’ - 3’)
oEMH1042	Forward	CATGCCTTGGATTCTGATGC
oEMH1043	Reverse	CTTCCACCACAGTTGTAGCA
oEMH1044	Forward	CATGCCTTGGATTCTGATGC
oEMH1045	Reverse	CTTCCACCACAGTTGTAGCA
oEMH1052	Forward	TCAACAAGGAGATGGAACCA
oEMH1053	Reverse	ATCTCCCTGACTCGAGCTTT
oEMH1056	Forward	GAAATCAAAGCCAATGTCGCC
oEMH1057	Reverse	TGTAGAGTGCCAGGATGCC
oEMH1060	Forward	TGAAGATGGGACCCTCACCTG
oEMH1061	Reverse	ATAGCTCAGCCACACCACC
oEMH1064	Forward	AACTGTTTCATCGCTGCAGG
oEMH1065	Reverse	CAGGAGAAGAGTCGGCCAC
oEMH1068	Forward	AGCTCCAGGAATGAGGACTAC
oEMH1069	Reverse	GGGAGGCACACTTCTTTCTTG
oEMH1070	Forward	AACAAGTCCACAACCTGCTTC
oEMH1071	Reverse	TTTGGAGCACGGCCTAATAAG
oEMH1074	Forward	TGCATCTTCTACACACTACAGC
oEMH1075	Reverse	TCCTTGCCTCCTCACACTG
oEMH1078	Forward	AGTTGTCATCCTGGCCCTC
oEMH1079	Reverse	GGCTTCCACCACAGTTGTAG
oEMH1082	Forward	TGAATGTGTACCTGAAGTCG
oEMH1083	Reverse	AAGTCCACAAGCGCTAGA
oEMH1084	Forward	AACCAGAGAGATAGGAGTGG
oEMH1085	Reverse	ATCAAGATGCTGCTTATCCC
oEMH1086	Forward	TATCCCATCTGAATGCCC
oEMH1087	Reverse	GAATCAGGGTAGCTGGAATG
oEMH1088	Forward	AGGGCTGGTGAAAGTGTG
oEMH1089	Reverse	AGGAAGAGAAGGGACACG
oEMH1090	Forward	ACATGCCTTGGATTCTGATG
oEMH1091	Reverse	CTTCCACCACAGTTGTAGC
oEMH1092	Forward	GAACTTCAGCAATTTTCCCC
oEMH1093	Reverse	TCTGACAGGACTAGGTTAGG
oEMH1094	Forward	GATGATGAGATGGAGGAGTC
oEMH1095	Reverse	TTCTTCTTGATAGGGGCTTC
oEMH1096	Forward	GGTGATAGAAAGAGACAGCC
oEMH1097	Reverse	GGTCACTCTCACTTTAGCAG
oEMH1098	Forward	ATTAACTTCAGCCACGACTC
oEMH1099	Reverse	CTCAGGAGCGTATGAAGTG
oEMH1100	Forward	TTTGAAGAAGCAAGAGAAGC
oEMH1101	Reverse	CATAGGGAGCATTTGTGGAG
oEMH1102	Forward	ACATGCCTTGGATTCTGATG
oEMH1103	Reverse	CTTCCACCACAGTTGTAGC
oEMH1104	Forward	GATCACACTGAAGCTGGG
oEMH1105	Reverse	GCCTCGGAATCCAGAAGG
oEMH1106	Forward	AGAGGCTCATCTACAGTGG
oEMH1107	Reverse	AATCGTTTTAGGACCTCAGG
oEMH1108	Forward	CCCCTTAAGAGAGATAGCC
oEMH1109	Reverse	TCCAGAGATGAAAACTGCTG
oEMH1110	Forward	AGAGTCCCCTATCACATCTC
oEMH1111	Reverse	ATCCGACTCAAGAAATCCTG
oEMH1112	Forward	TCTGCAGAGTGGCCATTC
oEMH1113	Reverse	GAGAAACGCAATCATAGCAG
oEMH1114	Forward	CTACAAGATTTAGGCCATCC
oEMH1115	Reverse	AACATATGTCAGCCAAGGTC
oEMH1116	Forward	AGCTCAATTACTCTCCTTGC
oEMH1117	Reverse	TGTTTCCACAATCACAACG
oEMH1118	Forward	ACATGCCTTGGATTCTGATG
oEMH1119	Reverse	CTTCCACCACAGTTGTAGC
oEMH1120	Forward	TCCTGTAGCTTCCGAGTC
oEMH1121	Reverse	ACAAGTCTGGCAATTCTCC
oEMH1122	Forward	AACTTCCAGCTGCCAGAG
oEMH1123	Reverse	ACAGCAGAAAAGGCCAAG
oEMH1124	Forward	TTATCCTGCCAAAGAGAGAG
oEMH1125	Reverse	CACCTGTTCTCCATTGGG
oEMH1126	Forward	GGAAGATGCCCAGAAACTG
oEMH1127	Reverse	AGGATTAAGATGCCCATAGG
oEMH1128	Forward	CGAGAAGATTTTGTGCCAC
oEMH1129	Reverse	AGCAGCCTTGGATTGTAAAG
oEMH1130	Forward	CATCCTGGACAGACAACATC
oEMH1131	Reverse	AGATGGAAAGTCTCTCGAAC
oEMH1148	Forward	TCTACCAAGCTTCACTCCCG
oEMH1149	Reverse	GGCACTATACACATTCTTCCTGG
oEMH1150	Forward	CGGGCAGAGGACTACTACAG
oEMH1151	Reverse	CTGGGTGGGGATGAAGGTG
oEMH1152	Forward	ACTCTTGGAATCAGTAGCTAGC
oEMH1153	Reverse	AACGAGTTGACCCTCTCCAG
oEMH1154	Forward	ACCCACCACCTACATCGATG
oEMH1155	Reverse	TCTGCATCCAAAAGACGCAC
oEMH1156	Forward	AGAATAGCAATGGTGTGACGC
oEMH1157	Reverse	CTCCAAGTCACTGGCAGGAG
oEMH1158	Forward	TTTTGAATGGAGCTGCTGGG
oEMH1159	Reverse	ACATCTCCTCAGGCCAACTC
+ 1R/3R EXP1	Forward	GAAGGCTTCTGCCTTCTTGG
1L EXP1	Reverse	CGAGGCAGAGAAGTCCCAAC
1L EXPT2	Forward	GATGCTGCTGCTCACAATG
+ 1R/3R EXPT2	Reverse	CCTCTTTGCAAGAACTGCTG

## Sheet: Key
Table 1
fusion_event	gene_id	transcript_id	Forward Primer	Reverse Primer
0	ENSG00000250644	ENST00000427721	oEMH1104	oEMH1105
1	ENSG00000249773	ENST00000426595	oEMH1096	oEMH1097
2	ENSG00000248592	ENST00000504329	oEMH1094	oEMH1095
3	ENSG00000255439	ENST00000529564	oEMH1074	oEMH1075
4	ENSG00000262660	ENST00000571730	oEMH1056	oEMH1057
5	ENSG00000250151	ENST00000397256	oEMH1128	oEMH1129
6	ENSG00000248167	ENST00000513556	oEMH1092	oEMH1093
7	ENSG00000171931	ENST00000395667	oEMH1088	oEMH1089
8	ENSG00000142539	ENST00000599632	oEMH1086	oEMH1087
9	ENSG00000258465	ENST00000556710	oEMH1114	oEMH1115
11	ENSG00000258643	ENST00000557008	oEMH1052	oEMH1053
12	ENSG00000250021	ENST00000398333	oEMH1130	oEMH1131
14	ENSG00000257390	ENST00000546837	oEMH1110	oEMH1111
15	ENSG00000249967	ENST00000370649	oEMH1126	oEMH1127
16	ENSG00000255730	ENST00000540732	oEMH1108	oEMH1109
17	ENSG00000250349	ENST00000465127	oEMH1100	oEMH1101
18	ENSG00000269035	ENST00000594663	oEMH1122	oEMH1123
19	ENSG00000249590	ENST00000439838	oEMH1060	oEMH1061
21	ENSG00000258417	ENST00000262283	oEMH1112	oEMH1113
22	ENSG00000224740	ENST00000446072	1L EXP1	+ 1R/3R EXP1
23	ENSG00000137878	ENST00000380569	oEMH1084	oEMH1085
24	ENSG00000111780	ENST00000551806	oEMH1082	oEMH1083
25	ENSG00000161939	ENST00000547302	oEMH1064	oEMH1065
26	ENSG00000250232	ENST00000376358	oEMH1098	oEMH1099
27	ENSG00000259066	ENST00000557574	oEMH1116	oEMH1117
28	ENSG00000255526	ENST00000534348	oEMH1106	oEMH1107
29	ENSG00000206402	ENST00000400084	oEMH1090	oEMH1091
29	ENSG00000250641	ENST00000503322	oEMH1102	oEMH1103
29	ENSG00000226603	ENST00000430366	1L EXPT2	+ 1R/3R EXPT2
29	ENSG00000236902	ENST00000455955	oEMH1078	oEMH1079
29	ENSG00000258635	ENST00000439683	oEMH1042	oEMH1043
29	ENSG00000258880	ENST00000414847	oEMH1044	oEMH1045
29	ENSG00000259101	ENST00000428105	oEMH1118	oEMH1119
30	ENSG00000261740	ENST00000569622	oEMH1120	oEMH1121
31	ENSG00000131152	ENST00000568879	oEMH1068	oEMH1069
32	ENSG00000260342	ENST00000567078	oEMH1070	oEMH1071
33	ENSG00000213380	ENST00000306875	oEMH1124	oEMH1125
mouse fusion	ENSG00000147872	ENST00000276914	oEMH1148	oEMH1149
orangutan fusion	ENSG00000183889	ENST00000524823	oEMH1150	oEMH1151
orangutan fusion	ENSG00000124532	ENST00000443868	oEMH1152	oEMH1153
orangutan fusion	ENSG00000169919	ENST00000304895	oEMH1154	oEMH1155
mouse fusion	ENSG00000111704	ENST00000229307	oEMH1156	oEMH1157
chimp fusion	ENSG00000129204	ENST00000250066	oEMH1158	oEMH1159
