# Supplementary material for: Gene Fusions Derived by Transcriptional Readthrough are Driven by Segmental Duplication in Human
Source: Genome Biol Evol. 2019 Aug 10;11(9):2678–90. doi: 10.1093/gbe/evz163 (PMC6764479; doi:10.1093/gbe/evz163)
Supplement: evz163_Supplementary_Data [file evz163_supplementary_data.zip › Supplementary_File_5.xls]

## Sheet: Counts
Human Fusion 90%	Brain_Average	Cerebellum_Average	Heart_Average	Kidney_Average	Liver_Average	Testis_Average
>1 Mapping	4.8	8	4.6	4.3	5	8.5
>3 Mapping	2.6	4.6	2	2.6	2.6	5
>5 Mapping	2.2	4.6	1.75	2.3	2	4
Chimp fusions 70%	Brain_Average	Cerebellum_Average	Heart_Average	Kidney_Average	Liver_Average	Testis
>1 Mapped	17.2	19.5	20.5	17	16.5	28
>3 Mapped	9.8	14.5	15.5	15.5	13	28
>5 Mapped	7	13	15.5	15.5	12.5	27
Gorilla fusions @ 70%	Brain_Average	Cerebellum_Average	Heart_Average	Kidney_Average	Liver_Average	Testis
>1 Mapped	13	16.5	15	16	16	17
>3 Mapped	11	14	10	14.5	14	17
>5 Mapped	11	12	9	13	13.5	16
Macaque fusions @ 70%	Brain_Average	Cerebellum_Average	Heart_Average	Kidney_Average	Liver_Average	Testis_Average
>1 Mapped	21.6	25	21.5	24	22.6	29
>3 Mapped	18.6	22.5	19	20.5	17	26
>5 Mapped	18.3	21	17.5	17.5	15.6	24.5
Mouse fusions @ 70%	Brain_Average	Cerebellum_Average	Heart_Average	Kidney_Average	Liver_Average	Testis_Average
>1 Mapped	2.6	2.5	3.3	2.3	2.3	5
>3 Mapped	1.6	1	1	1.3	1	4
>5 Mapped	6	1	1	1.3	1	2
Orangutan fusions @ 70%	Brain_Average	Cerebellum	Heart_Average	Kidney_Average	Liver	Testis_Average
>1 Mapped	20.5	21	19	20.5	19	N/A
>3 Mapped	17	21	16.5	20.5	19	N/A
>5 Mapped	13.5	20	16.5	20	17	N/A

## Sheet: Percentage
Human Fusion 90%	Brain_Average	Cerebellum_Average	Heart_Average	Kidney_Average	Liver_Average	Testis_Average
>1 Mapping	13.3333	22.2222	12.7778	11.9444	13.8889	23.6111
>3 Mapping	7.22222	12.7778	5.55556	7.22222	7.22222	13.8889
>5 Mapping	6.11111	12.7778	4.86111	6.38889	5.55556	11.1111
Chimp fusions 70%	Brain_Average	Cerebellum_Average	Heart_Average	Kidney_Average	Liver_Average	Testis
>1 Mapped	59.3103	67.2414	70.6897	58.6207	56.8966	96.5517
>3 Mapped	33.7931	50	53.4483	53.4483	44.8276	96.5517
>5 Mapped	24.1379	44.8276	53.4483	53.4483	43.1034	93.1034
Gorilla fusions @ 70%	Brain_Average	Cerebellum_Average	Heart_Average	Kidney_Average	Liver_Average	Testis
>1 Mapped	72.2222	91.6667	83.3333	88.8889	88.8889	94.4444
>3 Mapped	61.1111	77.7778	55.5556	80.5556	77.7778	94.4444
>5 Mapped	61.1111	66.6667	50	72.2222	75	88.8889
Macaque fusions @ 70%	Brain_Average	Cerebellum_Average	Heart_Average	Kidney_Average	Liver_Average	Testis_Average
>1 Mapped	63.5294	73.5294	63.2353	70.5882	66.4706	85.2941
>3 Mapped	54.7059	66.1765	55.8824	60.2941	50	76.4706
>5 Mapped	53.8235	61.7647	51.4706	51.4706	45.8824	72.0588
Mouse fusions @ 70%	Brain_Average	Cerebellum_Average	Heart_Average	Kidney_Average	Liver_Average	Testis_Average
>1 Mapped	18.5714	17.8571	23.5714	16.4286	16.4286	35.7143
>3 Mapped	11.4286	7.14286	7.14286	9.28571	7.14286	28.5714
>5 Mapped	7.14286	7.14286	7.14286	9.28571	7.14286	14.2857
Orangutan fusions @ 70%	Brain_Average	Cerebellum	Heart_Average	Kidney_Average	Liver	Testis_Average
>1 Mapped	82	84	76	82	76	N/A
>3 Mapped	68	84	66	82	76	N/A
>5 Mapped	54	80	66	80	68	N/A
